# Supplementary material for: Gap-free genome assembly and comparative analysis reveal the evolution and anthocyanin accumulation mechanism of Rhodomyrtus tomentosa
Source: Hortic Res. 2023 Jan 19;10(3):uhad005. doi: 10.1093/hr/uhad005 (PMC10022486; doi:10.1093/hr/uhad005)
Supplement: Web_Material_uhad005 [file web_material_uhad005.zip]

Archive with 3 entries (3 files):
- Revision.Rmspmaterialsub.pdf
- Revision.Supplemental.Table7.csv
- Revision.Supplemental.Table8.csv
