# Supplementary material for: Gap-free genome assembly and comparative analysis reveal the evolution and anthocyanin accumulation mechanism of Rhodomyrtus tomentosa
Source: Hortic Res. 2023 Jan 19;10(3):uhad005. doi: 10.1093/hr/uhad005 (PMC10022486; doi:10.1093/hr/uhad005)
Supplement: Web_Material_uhad005 [file web_material_uhad005.zip › Revision.Supplemental.Table7.csv]

Row_names	Module1
TJN_1_processed_gene_1_212	Module1
TJN_1_TJN_gene_1_10	Module1
TJN_1_TJN_gene_1_31	Module1
TJN_1_TJN_gene_2_43	Module1
TJN_1_TJN_gene_2_26	Module1
TJN_1_TJN_gene_3_16	Module1
TJN_1_TJN_gene_5_249	Module1
TJN_1_TJN_gene_5_259	Module1
TJN_1_TJN_gene_5_263	Module1
TJN_1_TJN_gene_6_33	Module1
TJN_1_TJN_gene_6_35	Module1
TJN_1_TJN_gene_6_14	Module1
TJN_1_TJN_gene_6_42	Module1
TJN_1_exonerate_est2genome_gene_6_147	Module1
TJN_1_TJN_gene_6_44	Module1
TJN_1_TJN_gene_7_190	Module1
TJN_1_TJN_gene_7_251	Module1
TJN_1_processed_gene_7_55	Module1
TJN_1_TJN_gene_8_185	Module1
TJN_1_TJN_gene_8_188	Module1
TJN_1_TJN_gene_8_191	Module1
TJN_1_TJN_gene_9_52	Module1
TJN_1_TJN_gene_9_6	Module1
TJN_1_processed_gene_9_119	Module1
TJN_1_TJN_gene_9_76	Module1
TJN_1_TJN_gene_10_202	Module1
TJN_1_TJN_gene_11_2	Module1
TJN_1_TJN_gene_11_65	Module1
TJN_1_processed_gene_12_92	Module1
TJN_1_TJN_gene_12_160	Module1
TJN_1_TJN_gene_13_53	Module1
TJN_1_TJN_gene_14_252	Module1
TJN_1_processed_gene_14_189	Module1
TJN_1_TJN_gene_15_12	Module1
TJN_1_TJN_gene_16_10	Module1
TJN_1_TJN_gene_18_156	Module1
TJN_1_TJN_gene_18_158	Module1
TJN_1_TJN_gene_18_195	Module1
TJN_1_TJN_gene_19_53	Module1
TJN_1_processed_gene_19_84	Module1
TJN_1_processed_gene_21_161	Module1
TJN_1_processed_gene_22_42	Module1
TJN_1_processed_gene_22_43	Module1
TJN_1_processed_gene_22_29	Module1
TJN_1_processed_gene_23_32	Module1
TJN_1_TJN_gene_24_29	Module1
TJN_1_TJN_gene_24_34	Module1
TJN_1_processed_gene_24_63	Module1
TJN_1_TJN_gene_25_97	Module1
TJN_1_TJN_gene_27_116	Module1
TJN_1_TJN_gene_28_38	Module1
TJN_1_TJN_gene_28_30	Module1
TJN_1_processed_gene_28_171	Module1
TJN_1_TJN_gene_30_122	Module1
TJN_1_TJN_gene_31_125	Module1
TJN_1_TJN_gene_32_177	Module1
TJN_1_processed_gene_34_156	Module1
TJN_1_processed_gene_34_162	Module1
TJN_1_TJN_gene_35_73	Module1
TJN_1_TJN_gene_35_77	Module1
TJN_1_TJN_gene_36_9	Module1
TJN_1_TJN_gene_36_4	Module1
TJN_1_processed_gene_37_106	Module1
TJN_1_TJN_gene_38_76	Module1
TJN_1_TJN_gene_40_127	Module1
TJN_1_TJN_gene_40_117	Module1
TJN_1_TJN_gene_40_122	Module1
TJN_1_TJN_gene_43_23	Module1
TJN_1_exonerate_est2genome_gene_43_4	Module1
TJN_1_processed_gene_44_63	Module1
TJN_1_processed_gene_45_82	Module1
TJN_1_TJN_gene_45_111	Module1
TJN_1_TJN_gene_46_14	Module1
TJN_1_TJN_gene_46_19	Module1
TJN_1_TJN_gene_46_18	Module1
TJN_1_TJN_gene_48_6	Module1
TJN_1_TJN_gene_49_18	Module1
TJN_1_TJN_gene_56_16	Module1
TJN_1_TJN_gene_57_120	Module1
TJN_1_TJN_gene_57_119	Module1
TJN_1_TJN_gene_58_3	Module1
TJN_1_TJN_gene_59_92	Module1
TJN_1_TJN_gene_59_98	Module1
TJN_1_TJN_gene_59_99	Module1
TJN_1_TJN_gene_59_103	Module1
TJN_1_processed_gene_72_13	Module1
TJN_1_exonerate_est2genome_gene_72_42	Module1
TJN_1_TJN_gene_78_29	Module1
TJN_1_TJN_gene_82_44	Module1
TJN_1_exonerate_protein2genome_gene_88_23	Module1
TJN_1_TJN_gene_98_129	Module1
TJN_1_TJN_gene_102_3	Module1
TJN_1_TJN_gene_107_10	Module1
TJN_1_exonerate_protein2genome_gene_107_63	Module1
TJN_1_processed_gene_108_9	Module1
TJN_1_TJN_gene_108_103	Module1
TJN_1_processed_gene_109_21	Module1
TJN_1_TJN_gene_110_58	Module1
TJN_1_TJN_gene_110_43	Module1
TJN_1_TJN_gene_113_95	Module1
TJN_1_TJN_gene_118_161	Module1
TJN_1_processed_gene_119_110	Module1
TJN_1_TJN_gene_119_140	Module1
TJN_1_TJN_gene_121_30	Module1
TJN_1_TJN_gene_124_166	Module1
TJN_1_TJN_gene_125_20	Module1
TJN_1_TJN_gene_125_26	Module1
TJN_1_exonerate_protein2genome_gene_126_70	Module1
TJN_1_TJN_gene_128_46	Module1
TJN_1_exonerate_protein2genome_gene_128_151	Module1
TJN_1_TJN_gene_129_177	Module1
TJN_1_processed_gene_129_128	Module1
TJN_1_TJN_gene_130_41	Module1
TJN_1_TJN_gene_131_160	Module1
TJN_1_TJN_gene_131_136	Module1
TJN_1_processed_gene_131_32	Module1
TJN_1_TJN_gene_133_16	Module1
TJN_1_processed_gene_133_218	Module1
TJN_1_TJN_gene_134_209	Module1
TJN_1_processed_gene_135_24	Module1
TJN_1_TJN_gene_136_189	Module1
TJN_1_TJN_gene_136_204	Module1
TJN_1_TJN_gene_136_247	Module1
TJN_1_TJN_gene_138_24	Module1
TJN_1_TJN_gene_139_47	Module1
TJN_1_exonerate_protein2genome_gene_139_97	Module1
TJN_1_exonerate_protein2genome_gene_139_146	Module1
TJN_1_TJN_gene_140_162	Module1
TJN_1_processed_gene_140_23	Module1
TJN_1_processed_gene_140_34	Module1
TJN_1_TJN_gene_140_177	Module1
TJN_1_TJN_gene_140_178	Module1
TJN_1_TJN_gene_140_149	Module1
TJN_1_TJN_gene_141_161	Module1
TJN_1_TJN_gene_141_168	Module1
TJN_1_TJN_gene_141_173	Module1
TJN_1_processed_gene_141_30	Module1
TJN_1_processed_gene_142_127	Module1
TJN_1_processed_gene_143_48	Module1
TJN_1_TJN_gene_143_197	Module1
TJN_1_TJN_gene_143_173	Module1
TJN_1_TJN_gene_144_69	Module1
TJN_1_TJN_gene_144_77	Module1
TJN_1_TJN_gene_144_63	Module1
TJN_1_exonerate_protein2genome_gene_145_8	Module1
TJN_1_TJN_gene_145_187	Module1
TJN_1_processed_gene_147_74	Module1
TJN_1_TJN_gene_148_233	Module1
TJN_1_TJN_gene_149_8	Module1
TJN_1_TJN_gene_150_76	Module1
TJN_1_TJN_gene_151_0	Module1
TJN_1_TJN_gene_151_12	Module1
TJN_1_processed_gene_151_130	Module1
TJN_1_processed_gene_151_131	Module1
TJN_1_TJN_gene_151_84	Module1
TJN_1_processed_gene_151_138	Module1
TJN_1_TJN_gene_151_39	Module1
TJN_10_TJN_gene_0_2	Module1
TJN_10_TJN_gene_0_5	Module1
TJN_10_TJN_gene_0_7	Module1
TJN_10_exonerate_protein2genome_gene_1_106	Module1
TJN_10_processed_gene_4_125	Module1
TJN_10_processed_gene_5_212	Module1
TJN_10_processed_gene_6_171	Module1
TJN_10_processed_gene_7_265	Module1
TJN_10_TJN_gene_7_69	Module1
TJN_10_TJN_gene_7_57	Module1
TJN_10_TJN_gene_9_39	Module1
TJN_10_processed_gene_10_3	Module1
TJN_10_TJN_gene_10_129	Module1
TJN_10_processed_gene_11_21	Module1
TJN_10_TJN_gene_12_60	Module1
TJN_10_TJN_gene_12_14	Module1
TJN_10_exonerate_protein2genome_gene_12_138	Module1
TJN_10_TJN_gene_14_35	Module1
TJN_10_TJN_gene_14_37	Module1
TJN_10_TJN_gene_15_21	Module1
TJN_10_TJN_gene_17_99	Module1
TJN_10_TJN_gene_17_104	Module1
TJN_10_processed_gene_18_36	Module1
TJN_10_processed_gene_19_45	Module1
TJN_10_TJN_gene_20_6	Module1
TJN_10_TJN_gene_22_157	Module1
TJN_10_processed_gene_27_2	Module1
TJN_10_processed_gene_30_80	Module1
TJN_10_exonerate_protein2genome_gene_30_50	Module1
TJN_10_processed_gene_31_10	Module1
TJN_10_TJN_gene_31_87	Module1
TJN_10_TJN_gene_31_90	Module1
TJN_10_processed_gene_31_15	Module1
TJN_10_TJN_gene_32_105	Module1
TJN_10_TJN_gene_32_111	Module1
TJN_10_TJN_gene_32_108	Module1
TJN_10_processed_gene_33_212	Module1
TJN_10_TJN_gene_33_29	Module1
TJN_10_TJN_gene_33_31	Module1
TJN_10_processed_gene_33_203	Module1
TJN_10_exonerate_protein2genome_gene_35_25	Module1
TJN_10_TJN_gene_35_2	Module1
TJN_10_exonerate_protein2genome_gene_39_21	Module1
TJN_10_processed_gene_51_4	Module1
TJN_10_TJN_gene_56_1	Module1
TJN_10_TJN_gene_56_17	Module1
TJN_10_processed_gene_61_71	Module1
TJN_10_TJN_gene_61_3	Module1
TJN_10_exonerate_protein2genome_gene_62_7	Module1
TJN_10_processed_gene_62_30	Module1
TJN_10_TJN_gene_69_26	Module1
TJN_10_TJN_gene_74_2	Module1
TJN_10_exonerate_protein2genome_gene_77_29	Module1
TJN_10_TJN_gene_78_71	Module1
TJN_10_TJN_gene_78_85	Module1
TJN_10_TJN_gene_80_0	Module1
TJN_10_TJN_gene_88_80	Module1
TJN_10_processed_gene_93_114	Module1
TJN_10_TJN_gene_93_0	Module1
TJN_10_TJN_gene_94_152	Module1
TJN_10_TJN_gene_94_160	Module1
TJN_10_TJN_gene_95_267	Module1
TJN_10_TJN_gene_97_223	Module1
TJN_10_TJN_gene_97_229	Module1
TJN_10_TJN_gene_98_26	Module1
TJN_10_TJN_gene_98_27	Module1
TJN_10_TJN_gene_98_32	Module1
TJN_10_TJN_gene_98_35	Module1
TJN_10_TJN_gene_99_124	Module1
TJN_10_TJN_gene_100_53	Module1
TJN_10_TJN_gene_102_149	Module1
TJN_10_TJN_gene_103_11	Module1
TJN_10_TJN_gene_103_14	Module1
TJN_10_processed_gene_103_194	Module1
TJN_10_processed_gene_103_197	Module1
TJN_10_TJN_gene_103_23	Module1
TJN_10_TJN_gene_103_55	Module1
TJN_10_processed_gene_104_198	Module1
TJN_10_TJN_gene_105_179	Module1
TJN_10_TJN_gene_105_206	Module1
TJN_10_TJN_gene_105_209	Module1
TJN_10_exonerate_protein2genome_gene_106_125	Module1
TJN_10_processed_gene_106_55	Module1
TJN_10_exonerate_protein2genome_gene_106_145	Module1
TJN_10_TJN_gene_107_52	Module1
TJN_10_TJN_gene_108_25	Module1
TJN_10_TJN_gene_108_54	Module1
TJN_10_TJN_gene_109_31	Module1
TJN_10_TJN_gene_110_219	Module1
TJN_10_TJN_gene_111_196	Module1
TJN_10_processed_gene_112_152	Module1
TJN_10_TJN_gene_112_259	Module1
TJN_10_processed_gene_112_166	Module1
TJN_10_TJN_gene_112_265	Module1
TJN_10_TJN_gene_112_184	Module1
TJN_10_TJN_gene_114_4	Module1
TJN_10_processed_gene_114_228	Module1
TJN_10_TJN_gene_115_11	Module1
TJN_10_processed_gene_116_141	Module1
TJN_10_TJN_gene_116_166	Module1
TJN_10_exonerate_protein2genome_gene_117_44	Module1
TJN_10_TJN_gene_117_197	Module1
TJN_10_TJN_gene_117_201	Module1
TJN_10_TJN_gene_117_211	Module1
TJN_10_TJN_gene_117_213	Module1
TJN_10_exonerate_protein2genome_gene_117_106	Module1
TJN_10_TJN_gene_117_219	Module1
TJN_10_TJN_gene_118_28	Module1
TJN_10_processed_gene_119_147	Module1
TJN_10_TJN_gene_121_33	Module1
TJN_10_TJN_gene_121_45	Module1
TJN_10_TJN_gene_122_25	Module1
TJN_10_exonerate_est2genome_gene_123_231	Module1
TJN_10_processed_gene_123_281	Module1
TJN_10_processed_gene_123_282	Module1
TJN_10_processed_gene_123_283	Module1
TJN_10_exonerate_protein2genome_gene_123_117	Module1
TJN_10_processed_gene_123_284	Module1
TJN_10_TJN_gene_124_5	Module1
TJN_10_exonerate_protein2genome_gene_125_124	Module1
TJN_10_processed_gene_125_176	Module1
TJN_10_TJN_gene_126_12	Module1
TJN_10_exonerate_protein2genome_gene_126_164	Module1
TJN_10_TJN_gene_127_15	Module1
TJN_10_TJN_gene_129_231	Module1
TJN_10_TJN_gene_129_232	Module1
TJN_10_processed_gene_131_281	Module1
TJN_10_TJN_gene_131_95	Module1
TJN_10_TJN_gene_132_296	Module1
TJN_10_TJN_gene_133_22	Module1
TJN_10_processed_gene_133_296	Module1
TJN_10_TJN_gene_134_1	Module1
TJN_10_TJN_gene_134_27	Module1
TJN_10_TJN_gene_135_173	Module1
TJN_10_exonerate_est2genome_gene_136_0	Module1
TJN_10_TJN_gene_136_282	Module1
TJN_11_processed_gene_0_12	Module1
TJN_11_TJN_gene_0_65	Module1
TJN_11_processed_gene_0_17	Module1
TJN_11_TJN_gene_1_60	Module1
TJN_11_TJN_gene_2_129	Module1
TJN_11_processed_gene_2_159	Module1
TJN_11_TJN_gene_2_132	Module1
TJN_11_TJN_gene_2_148	Module1
TJN_11_TJN_gene_2_150	Module1
TJN_11_TJN_gene_2_152	Module1
TJN_11_TJN_gene_2_137	Module1
TJN_11_TJN_gene_3_93	Module1
TJN_11_exonerate_protein2genome_gene_5_128	Module1
TJN_11_processed_gene_7_25	Module1
TJN_11_TJN_gene_7_264	Module1
TJN_11_TJN_gene_8_86	Module1
TJN_11_TJN_gene_8_50	Module1
TJN_11_TJN_gene_10_230	Module1
TJN_11_processed_gene_11_265	Module1
TJN_11_TJN_gene_11_232	Module1
TJN_11_TJN_gene_11_252	Module1
TJN_11_TJN_gene_12_45	Module1
TJN_11_TJN_gene_15_69	Module1
TJN_11_TJN_gene_16_82	Module1
TJN_11_TJN_gene_18_14	Module1
TJN_11_TJN_gene_18_56	Module1
TJN_11_TJN_gene_18_64	Module1
TJN_11_TJN_gene_19_41	Module1
TJN_11_TJN_gene_20_66	Module1
TJN_11_TJN_gene_21_91	Module1
TJN_11_TJN_gene_21_84	Module1
TJN_11_processed_gene_21_34	Module1
TJN_11_TJN_gene_22_75	Module1
TJN_11_processed_gene_23_8	Module1
TJN_11_TJN_gene_23_51	Module1
TJN_11_TJN_gene_23_53	Module1
TJN_11_TJN_gene_24_126	Module1
TJN_11_TJN_gene_25_13	Module1
TJN_11_processed_gene_26_15	Module1
TJN_11_TJN_gene_27_0	Module1
TJN_11_processed_gene_28_17	Module1
TJN_11_TJN_gene_29_139	Module1
TJN_11_processed_gene_29_174	Module1
TJN_11_TJN_gene_29_119	Module1
TJN_11_processed_gene_31_14	Module1
TJN_11_processed_gene_31_9	Module1
TJN_11_processed_gene_31_11	Module1
TJN_11_TJN_gene_32_172	Module1
TJN_11_processed_gene_32_18	Module1
TJN_11_exonerate_protein2genome_gene_33_137	Module1
TJN_11_TJN_gene_33_39	Module1
TJN_11_exonerate_protein2genome_gene_33_173	Module1
TJN_11_processed_gene_33_20	Module1
TJN_11_TJN_gene_34_75	Module1
TJN_11_TJN_gene_34_76	Module1
TJN_11_TJN_gene_34_77	Module1
TJN_11_TJN_gene_34_95	Module1
TJN_11_TJN_gene_35_32	Module1
TJN_11_TJN_gene_36_168	Module1
TJN_11_processed_gene_36_13	Module1
TJN_11_processed_gene_36_15	Module1
TJN_11_TJN_gene_38_6	Module1
TJN_11_TJN_gene_38_7	Module1
TJN_11_TJN_gene_38_36	Module1
TJN_11_processed_gene_39_18	Module1
TJN_11_processed_gene_40_158	Module1
TJN_11_TJN_gene_41_80	Module1
TJN_11_TJN_gene_43_54	Module1
TJN_11_TJN_gene_43_71	Module1
TJN_11_processed_gene_45_6	Module1
TJN_11_TJN_gene_45_57	Module1
TJN_11_processed_gene_45_19	Module1
TJN_11_TJN_gene_46_101	Module1
TJN_11_exonerate_protein2genome_gene_48_119	Module1
TJN_11_TJN_gene_48_145	Module1
TJN_11_TJN_gene_48_146	Module1
TJN_11_TJN_gene_51_97	Module1
TJN_11_exonerate_protein2genome_gene_54_40	Module1
TJN_11_TJN_gene_55_21	Module1
TJN_11_TJN_gene_55_24	Module1
TJN_11_TJN_gene_55_18	Module1
TJN_11_TJN_gene_75_15	Module1
TJN_11_processed_gene_83_60	Module1
TJN_11_TJN_gene_84_48	Module1
TJN_11_TJN_gene_85_20	Module1
TJN_11_TJN_gene_86_13	Module1
TJN_11_TJN_gene_87_9	Module1
TJN_11_TJN_gene_90_8	Module1
TJN_11_TJN_gene_90_18	Module1
TJN_11_TJN_gene_93_0	Module1
TJN_11_TJN_gene_95_84	Module1
TJN_11_TJN_gene_102_108	Module1
TJN_11_TJN_gene_103_97	Module1
TJN_11_TJN_gene_104_39	Module1
TJN_11_TJN_gene_106_136	Module1
TJN_11_TJN_gene_106_139	Module1
TJN_11_processed_gene_106_12	Module1
TJN_11_exonerate_protein2genome_gene_107_2	Module1
TJN_11_TJN_gene_114_65	Module1
TJN_11_processed_gene_115_111	Module1
TJN_11_processed_gene_116_11	Module1
TJN_11_TJN_gene_117_160	Module1
TJN_11_TJN_gene_118_42	Module1
TJN_11_TJN_gene_119_127	Module1
TJN_11_TJN_gene_119_137	Module1
TJN_11_TJN_gene_123_150	Module1
TJN_11_TJN_gene_124_28	Module1
TJN_11_TJN_gene_124_40	Module1
TJN_11_TJN_gene_124_50	Module1
TJN_11_TJN_gene_129_18	Module1
TJN_11_TJN_gene_131_81	Module1
TJN_11_processed_gene_132_211	Module1
TJN_12_TJN_gene_0_16	Module1
TJN_12_TJN_gene_0_48	Module1
TJN_12_processed_gene_1_53	Module1
TJN_12_processed_gene_1_72	Module1
TJN_12_TJN_gene_1_13	Module1
TJN_12_exonerate_est2genome_gene_3_3	Module1
TJN_12_exonerate_est2genome_gene_3_5	Module1
TJN_12_processed_gene_3_96	Module1
TJN_12_TJN_gene_3_123	Module1
TJN_12_TJN_gene_3_126	Module1
TJN_12_TJN_gene_3_127	Module1
TJN_12_TJN_gene_3_146	Module1
TJN_12_processed_gene_5_87	Module1
TJN_12_TJN_gene_5_20	Module1
TJN_12_processed_gene_7_53	Module1
TJN_12_processed_gene_7_37	Module1
TJN_12_TJN_gene_9_56	Module1
TJN_12_TJN_gene_9_59	Module1
TJN_12_TJN_gene_10_93	Module1
TJN_12_processed_gene_11_40	Module1
TJN_12_TJN_gene_12_216	Module1
TJN_12_TJN_gene_13_169	Module1
TJN_12_TJN_gene_15_226	Module1
TJN_12_TJN_gene_16_144	Module1
TJN_12_TJN_gene_16_173	Module1
TJN_12_TJN_gene_16_181	Module1
TJN_12_TJN_gene_16_192	Module1
TJN_12_processed_gene_18_84	Module1
TJN_12_TJN_gene_18_37	Module1
TJN_12_TJN_gene_19_159	Module1
TJN_12_processed_gene_19_230	Module1
TJN_12_TJN_gene_20_196	Module1
TJN_12_TJN_gene_20_226	Module1
TJN_12_TJN_gene_20_240	Module1
TJN_12_TJN_gene_20_211	Module1
TJN_12_TJN_gene_21_44	Module1
TJN_12_processed_gene_21_24	Module1
TJN_12_TJN_gene_22_159	Module1
TJN_12_TJN_gene_22_180	Module1
TJN_12_TJN_gene_23_60	Module1
TJN_12_processed_gene_23_21	Module1
TJN_12_TJN_gene_24_87	Module1
TJN_12_TJN_gene_24_101	Module1
TJN_12_TJN_gene_25_31	Module1
TJN_12_TJN_gene_25_39	Module1
TJN_12_TJN_gene_25_58	Module1
TJN_12_processed_gene_26_68	Module1
TJN_12_processed_gene_26_70	Module1
TJN_12_TJN_gene_27_57	Module1
TJN_12_TJN_gene_27_73	Module1
TJN_12_TJN_gene_27_40	Module1
TJN_12_TJN_gene_28_29	Module1
TJN_12_processed_gene_28_16	Module1
TJN_12_processed_gene_28_4	Module1
TJN_12_TJN_gene_29_23	Module1
TJN_12_TJN_gene_30_21	Module1
TJN_12_processed_gene_31_18	Module1
TJN_12_TJN_gene_31_46	Module1
TJN_12_TJN_gene_33_159	Module1
TJN_12_processed_gene_34_168	Module1
TJN_12_processed_gene_35_239	Module1
TJN_12_TJN_gene_35_215	Module1
TJN_12_exonerate_protein2genome_gene_37_67	Module1
TJN_12_TJN_gene_37_195	Module1
TJN_12_processed_gene_38_101	Module1
TJN_12_TJN_gene_38_80	Module1
TJN_12_processed_gene_38_110	Module1
TJN_12_exonerate_protein2genome_gene_38_198	Module1
TJN_12_exonerate_protein2genome_gene_39_104	Module1
TJN_12_TJN_gene_40_101	Module1
TJN_12_processed_gene_43_101	Module1
TJN_12_TJN_gene_43_120	Module1
TJN_12_processed_gene_43_104	Module1
TJN_12_TJN_gene_44_172	Module1
TJN_12_processed_gene_44_146	Module1
TJN_12_TJN_gene_44_191	Module1
TJN_12_TJN_gene_44_181	Module1
TJN_12_TJN_gene_44_193	Module1
TJN_12_TJN_gene_44_194	Module1
TJN_12_processed_gene_44_170	Module1
TJN_12_TJN_gene_45_109	Module1
TJN_12_TJN_gene_46_78	Module1
TJN_12_TJN_gene_46_84	Module1
TJN_12_TJN_gene_46_85	Module1
TJN_12_processed_gene_46_73	Module1
TJN_12_TJN_gene_46_88	Module1
TJN_12_TJN_gene_46_81	Module1
TJN_12_TJN_gene_46_90	Module1
TJN_12_TJN_gene_47_7	Module1
TJN_12_TJN_gene_47_11	Module1
TJN_12_TJN_gene_48_148	Module1
TJN_12_exonerate_protein2genome_gene_48_75	Module1
TJN_12_TJN_gene_49_26	Module1
TJN_12_exonerate_protein2genome_gene_49_67	Module1
TJN_12_TJN_gene_50_26	Module1
TJN_12_TJN_gene_53_41	Module1
TJN_12_TJN_gene_55_20	Module1
TJN_12_exonerate_protein2genome_gene_56_65	Module1
TJN_12_processed_gene_57_74	Module1
TJN_12_processed_gene_59_12	Module1
TJN_12_TJN_gene_60_45	Module1
TJN_12_TJN_gene_62_65	Module1
TJN_12_exonerate_protein2genome_gene_63_64	Module1
TJN_12_TJN_gene_63_133	Module1
TJN_12_TJN_gene_67_80	Module1
TJN_12_exonerate_protein2genome_gene_67_58	Module1
TJN_12_TJN_gene_68_7	Module1
TJN_12_exonerate_protein2genome_gene_68_73	Module1
TJN_12_processed_gene_71_21	Module1
TJN_12_exonerate_protein2genome_gene_71_48	Module1
TJN_12_processed_gene_76_32	Module1
TJN_12_TJN_gene_82_49	Module1
TJN_12_TJN_gene_84_68	Module1
TJN_12_TJN_gene_88_16	Module1
TJN_12_TJN_gene_88_18	Module1
TJN_12_processed_gene_88_6	Module1
TJN_12_TJN_gene_90_78	Module1
TJN_12_TJN_gene_91_48	Module1
TJN_12_TJN_gene_94_74	Module1
TJN_12_TJN_gene_94_76	Module1
TJN_12_TJN_gene_94_78	Module1
TJN_12_TJN_gene_94_80	Module1
TJN_12_TJN_gene_95_44	Module1
TJN_12_TJN_gene_97_9	Module1
TJN_12_exonerate_est2genome_gene_101_86	Module1
TJN_12_exonerate_protein2genome_gene_101_22	Module1
TJN_12_processed_gene_101_6	Module1
TJN_12_exonerate_protein2genome_gene_101_32	Module1
TJN_12_exonerate_protein2genome_gene_105_67	Module1
TJN_12_exonerate_protein2genome_gene_105_74	Module1
TJN_12_exonerate_protein2genome_gene_105_109	Module1
TJN_12_TJN_gene_107_114	Module1
TJN_12_TJN_gene_108_83	Module1
TJN_12_processed_gene_109_93	Module1
TJN_12_processed_gene_112_76	Module1
TJN_12_TJN_gene_112_57	Module1
TJN_12_TJN_gene_112_13	Module1
TJN_12_TJN_gene_112_14	Module1
TJN_12_TJN_gene_114_65	Module1
TJN_12_TJN_gene_115_95	Module1
TJN_12_TJN_gene_115_101	Module1
TJN_12_TJN_gene_115_107	Module1
TJN_12_TJN_gene_116_139	Module1
TJN_12_exonerate_protein2genome_gene_117_188	Module1
TJN_12_processed_gene_117_84	Module1
TJN_12_TJN_gene_118_282	Module1
TJN_12_TJN_gene_118_154	Module1
TJN_12_TJN_gene_118_190	Module1
TJN_12_TJN_gene_118_248	Module1
TJN_12_processed_gene_119_208	Module1
TJN_12_TJN_gene_120_157	Module1
TJN_12_TJN_gene_120_162	Module1
TJN_12_TJN_gene_120_167	Module1
TJN_12_TJN_gene_120_168	Module1
TJN_12_TJN_gene_120_173	Module1
TJN_12_TJN_gene_122_23	Module1
TJN_12_processed_gene_124_132	Module1
TJN_12_exonerate_protein2genome_gene_124_78	Module1
TJN_12_exonerate_protein2genome_gene_124_52	Module1
TJN_12_exonerate_protein2genome_gene_124_53	Module1
TJN_12_TJN_gene_126_12	Module1
TJN_12_TJN_gene_127_35	Module1
TJN_12_processed_gene_127_24	Module1
TJN_12_TJN_gene_127_52	Module1
TJN_12_TJN_gene_127_57	Module1
TJN_12_TJN_gene_128_183	Module1
TJN_12_TJN_gene_128_185	Module1
TJN_12_processed_gene_128_227	Module1
TJN_12_TJN_gene_128_194	Module1
TJN_12_TJN_gene_128_199	Module1
TJN_12_TJN_gene_128_200	Module1
TJN_12_TJN_gene_128_201	Module1
TJN_12_TJN_gene_129_131	Module1
TJN_12_exonerate_protein2genome_gene_129_31	Module1
TJN_12_exonerate_protein2genome_gene_129_79	Module1
TJN_12_processed_gene_130_107	Module1
TJN_12_TJN_gene_130_139	Module1
TJN_12_TJN_gene_133_28	Module1
TJN_12_TJN_gene_133_59	Module1
TJN_12_TJN_gene_135_16	Module1
TJN_12_TJN_gene_135_18	Module1
TJN_12_TJN_gene_135_26	Module1
TJN_12_processed_gene_136_19	Module1
TJN_12_processed_gene_136_21	Module1
TJN_12_TJN_gene_136_9	Module1
TJN_12_TJN_gene_136_11	Module1
TJN_12_TJN_gene_136_5	Module1
TJN_12_TJN_gene_137_49	Module1
TJN_12_processed_gene_137_13	Module1
TJN_12_processed_gene_137_14	Module1
TJN_12_TJN_gene_138_64	Module1
TJN_12_TJN_gene_138_85	Module1
TJN_12_exonerate_protein2genome_gene_139_120	Module1
TJN_12_exonerate_protein2genome_gene_139_116	Module1
TJN_12_exonerate_protein2genome_gene_139_138	Module1
TJN_12_TJN_gene_140_259	Module1
TJN_12_TJN_gene_140_238	Module1
TJN_12_TJN_gene_140_273	Module1
TJN_12_TJN_gene_141_206	Module1
TJN_12_TJN_gene_141_181	Module1
TJN_12_TJN_gene_141_189	Module1
TJN_12_TJN_gene_141_193	Module1
TJN_12_TJN_gene_142_14	Module1
TJN_12_exonerate_protein2genome_gene_142_155	Module1
TJN_12_processed_gene_143_211	Module1
TJN_12_TJN_gene_143_173	Module1
TJN_12_TJN_gene_143_193	Module1
TJN_12_exonerate_protein2genome_gene_144_199	Module1
TJN_12_TJN_gene_144_62	Module1
TJN_12_exonerate_protein2genome_gene_144_201	Module1
TJN_12_TJN_gene_145_35	Module1
TJN_12_processed_gene_147_70	Module1
TJN_12_TJN_gene_147_6	Module1
TJN_12_processed_gene_147_81	Module1
TJN_12_processed_gene_149_251	Module1
TJN_12_TJN_gene_149_216	Module1
TJN_12_TJN_gene_149_192	Module1
TJN_12_TJN_gene_150_115	Module1
TJN_12_exonerate_protein2genome_gene_150_75	Module1
TJN_12_TJN_gene_154_148	Module1
TJN_12_TJN_gene_155_14	Module1
TJN_12_exonerate_protein2genome_gene_155_196	Module1
TJN_12_TJN_gene_156_34	Module1
TJN_12_TJN_gene_156_41	Module1
TJN_12_processed_gene_158_14	Module1
TJN_12_processed_gene_158_16	Module1
TJN_12_processed_gene_158_17	Module1
TJN_12_TJN_gene_160_1	Module1
TJN_12_processed_gene_160_51	Module1
TJN_12_processed_gene_160_53	Module1
TJN_12_TJN_gene_161_148	Module1
TJN_12_TJN_gene_161_161	Module1
TJN_12_processed_gene_162_5	Module1
TJN_12_exonerate_protein2genome_gene_162_175	Module1
TJN_12_TJN_gene_163_205	Module1
TJN_12_processed_gene_163_236	Module1
TJN_12_TJN_gene_163_213	Module1
TJN_12_exonerate_protein2genome_gene_163_109	Module1
TJN_12_TJN_gene_164_142	Module1
TJN_3_TJN_gene_1_147	Module1
TJN_3_TJN_gene_2_137	Module1
TJN_3_TJN_gene_2_153	Module1
TJN_3_processed_gene_2_132	Module1
TJN_3_TJN_gene_3_11	Module1
TJN_3_TJN_gene_4_252	Module1
TJN_3_TJN_gene_4_258	Module1
TJN_3_TJN_gene_5_146	Module1
TJN_3_TJN_gene_6_158	Module1
TJN_3_TJN_gene_7_132	Module1
TJN_3_processed_gene_7_2	Module1
TJN_3_processed_gene_8_21	Module1
TJN_3_TJN_gene_8_132	Module1
TJN_3_TJN_gene_9_5	Module1
TJN_3_processed_gene_10_5	Module1
TJN_3_processed_gene_14_26	Module1
TJN_3_processed_gene_15_138	Module1
TJN_3_processed_gene_15_140	Module1
TJN_3_TJN_gene_16_15	Module1
TJN_3_processed_gene_16_64	Module1
TJN_3_TJN_gene_17_108	Module1
TJN_3_TJN_gene_18_122	Module1
TJN_3_TJN_gene_18_123	Module1
TJN_3_TJN_gene_18_130	Module1
TJN_3_processed_gene_19_34	Module1
TJN_3_processed_gene_19_45	Module1
TJN_3_TJN_gene_22_69	Module1
TJN_3_TJN_gene_23_0	Module1
TJN_3_processed_gene_25_70	Module1
TJN_3_processed_gene_26_154	Module1
TJN_3_processed_gene_26_166	Module1
TJN_3_processed_gene_27_89	Module1
TJN_3_processed_gene_28_70	Module1
TJN_3_processed_gene_28_89	Module1
TJN_3_processed_gene_29_14	Module1
TJN_3_processed_gene_29_15	Module1
TJN_3_processed_gene_29_16	Module1
TJN_3_exonerate_protein2genome_gene_33_28	Module1
TJN_3_exonerate_protein2genome_gene_33_32	Module1
TJN_3_TJN_gene_33_12	Module1
TJN_3_exonerate_protein2genome_gene_33_36	Module1
TJN_3_TJN_gene_35_162	Module1
TJN_3_processed_gene_36_114	Module1
TJN_3_TJN_gene_42_4	Module1
TJN_3_TJN_gene_43_186	Module1
TJN_3_TJN_gene_43_209	Module1
TJN_3_TJN_gene_43_192	Module1
TJN_3_TJN_gene_44_19	Module1
TJN_3_TJN_gene_49_7	Module1
TJN_3_TJN_gene_51_35	Module1
TJN_3_exonerate_protein2genome_gene_52_23	Module1
TJN_3_exonerate_protein2genome_gene_57_23	Module1
TJN_3_TJN_gene_57_6	Module1
TJN_3_TJN_gene_65_44	Module1
TJN_3_exonerate_protein2genome_gene_68_1	Module1
TJN_3_exonerate_protein2genome_gene_71_21	Module1
TJN_3_TJN_gene_73_87	Module1
TJN_3_exonerate_protein2genome_gene_75_103	Module1
TJN_3_TJN_gene_75_55	Module1
TJN_3_TJN_gene_75_58	Module1
TJN_3_TJN_gene_75_73	Module1
TJN_3_TJN_gene_75_75	Module1
TJN_3_processed_gene_76_88	Module1
TJN_3_processed_gene_76_89	Module1
TJN_3_TJN_gene_78_141	Module1
TJN_3_TJN_gene_81_17	Module1
TJN_3_processed_gene_85_79	Module1
TJN_3_processed_gene_86_40	Module1
TJN_3_processed_gene_86_36	Module1
TJN_3_TJN_gene_87_10	Module1
TJN_3_exonerate_protein2genome_gene_88_30	Module1
TJN_3_processed_gene_89_33	Module1
TJN_3_TJN_gene_90_125	Module1
TJN_3_TJN_gene_90_127	Module1
TJN_3_TJN_gene_90_94	Module1
TJN_3_TJN_gene_90_95	Module1
TJN_3_TJN_gene_90_96	Module1
TJN_3_TJN_gene_90_97	Module1
TJN_3_TJN_gene_94_82	Module1
TJN_3_TJN_gene_94_83	Module1
TJN_3_TJN_gene_94_31	Module1
TJN_3_TJN_gene_94_60	Module1
TJN_3_TJN_gene_95_88	Module1
TJN_3_processed_gene_97_150	Module1
TJN_3_processed_gene_97_152	Module1
TJN_3_TJN_gene_98_0	Module1
TJN_3_TJN_gene_98_45	Module1
TJN_3_processed_gene_99_80	Module1
TJN_3_TJN_gene_100_166	Module1
TJN_3_TJN_gene_100_207	Module1
TJN_3_TJN_gene_100_169	Module1
TJN_3_processed_gene_100_158	Module1
TJN_3_TJN_gene_100_216	Module1
TJN_3_TJN_gene_102_112	Module1
TJN_3_TJN_gene_102_157	Module1
TJN_3_TJN_gene_105_172	Module1
TJN_3_exonerate_protein2genome_gene_105_93	Module1
TJN_3_TJN_gene_105_215	Module1
TJN_3_TJN_gene_107_142	Module1
TJN_3_TJN_gene_108_33	Module1
TJN_3_TJN_gene_110_73	Module1
TJN_3_processed_gene_110_187	Module1
TJN_3_processed_gene_111_53	Module1
TJN_3_processed_gene_111_55	Module1
TJN_3_exonerate_protein2genome_gene_112_112	Module1
TJN_3_TJN_gene_113_55	Module1
TJN_3_TJN_gene_114_187	Module1
TJN_3_TJN_gene_114_215	Module1
TJN_3_processed_gene_114_33	Module1
TJN_3_TJN_gene_114_203	Module1
TJN_3_processed_gene_114_61	Module1
TJN_3_processed_gene_114_62	Module1
TJN_3_TJN_gene_116_41	Module1
TJN_3_TJN_gene_116_44	Module1
TJN_3_TJN_gene_117_227	Module1
TJN_3_TJN_gene_117_207	Module1
TJN_3_processed_gene_119_155	Module1
TJN_3_processed_gene_120_103	Module1
TJN_3_TJN_gene_120_136	Module1
TJN_3_exonerate_protein2genome_gene_120_68	Module1
TJN_3_TJN_gene_121_144	Module1
TJN_3_TJN_gene_121_149	Module1
TJN_3_processed_gene_121_18	Module1
TJN_3_processed_gene_123_124	Module1
TJN_3_TJN_gene_123_156	Module1
TJN_3_processed_gene_123_144	Module1
TJN_3_TJN_gene_123_173	Module1
TJN_3_TJN_gene_123_201	Module1
TJN_3_processed_gene_124_213	Module1
TJN_3_TJN_gene_124_296	Module1
TJN_3_TJN_gene_125_0	Module1
TJN_3_TJN_gene_125_46	Module1
TJN_3_TJN_gene_125_51	Module1
TJN_3_TJN_gene_127_287	Module1
TJN_3_exonerate_protein2genome_gene_128_10	Module1
TJN_3_TJN_gene_129_313	Module1
TJN_3_TJN_gene_129_268	Module1
TJN_3_exonerate_protein2genome_gene_129_98	Module1
TJN_3_TJN_gene_129_277	Module1
TJN_3_exonerate_protein2genome_gene_129_248	Module1
TJN_4_exonerate_protein2genome_gene_1_26	Module1
TJN_4_TJN_gene_3_95	Module1
TJN_4_TJN_gene_3_63	Module1
TJN_4_TJN_gene_3_77	Module1
TJN_4_processed_gene_4_146	Module1
TJN_4_TJN_gene_4_176	Module1
TJN_4_TJN_gene_4_177	Module1
TJN_4_processed_gene_4_154	Module1
TJN_4_TJN_gene_5_206	Module1
TJN_4_processed_gene_6_150	Module1
TJN_4_processed_gene_7_139	Module1
TJN_4_TJN_gene_7_213	Module1
TJN_4_processed_gene_7_147	Module1
TJN_4_TJN_gene_8_95	Module1
TJN_4_TJN_gene_9_210	Module1
TJN_4_TJN_gene_9_177	Module1
TJN_4_TJN_gene_9_183	Module1
TJN_4_TJN_gene_9_185	Module1
TJN_4_processed_gene_10_114	Module1
TJN_4_TJN_gene_10_61	Module1
TJN_4_TJN_gene_10_62	Module1
TJN_4_TJN_gene_10_94	Module1
TJN_4_TJN_gene_11_51	Module1
TJN_4_TJN_gene_12_202	Module1
TJN_4_processed_gene_13_59	Module1
TJN_4_processed_gene_14_183	Module1
TJN_4_processed_gene_14_185	Module1
TJN_4_TJN_gene_14_142	Module1
TJN_4_processed_gene_14_175	Module1
TJN_4_TJN_gene_17_184	Module1
TJN_4_TJN_gene_19_94	Module1
TJN_4_TJN_gene_20_25	Module1
TJN_4_TJN_gene_20_82	Module1
TJN_4_TJN_gene_22_134	Module1
TJN_4_processed_gene_22_191	Module1
TJN_4_processed_gene_25_101	Module1
TJN_4_processed_gene_26_19	Module1
TJN_4_processed_gene_26_34	Module1
TJN_4_processed_gene_27_42	Module1
TJN_4_TJN_gene_28_153	Module1
TJN_4_processed_gene_28_140	Module1
TJN_4_TJN_gene_30_146	Module1
TJN_4_TJN_gene_30_180	Module1
TJN_4_TJN_gene_34_149	Module1
TJN_4_processed_gene_36_17	Module1
TJN_4_TJN_gene_38_51	Module1
TJN_4_TJN_gene_39_53	Module1
TJN_4_TJN_gene_39_55	Module1
TJN_4_processed_gene_40_80	Module1
TJN_4_TJN_gene_40_10	Module1
TJN_4_TJN_gene_41_146	Module1
TJN_4_TJN_gene_41_166	Module1
TJN_4_TJN_gene_42_88	Module1
TJN_4_processed_gene_44_175	Module1
TJN_4_TJN_gene_44_158	Module1
TJN_4_processed_gene_44_200	Module1
TJN_4_TJN_gene_44_152	Module1
TJN_4_exonerate_est2genome_gene_45_196	Module1
TJN_4_TJN_gene_47_11	Module1
TJN_4_exonerate_protein2genome_gene_50_15	Module1
TJN_4_processed_gene_53_125	Module1
TJN_4_TJN_gene_54_68	Module1
TJN_4_exonerate_protein2genome_gene_54_137	Module1
TJN_4_exonerate_est2genome_gene_55_1	Module1
TJN_4_TJN_gene_55_115	Module1
TJN_4_processed_gene_56_32	Module1
TJN_4_TJN_gene_64_22	Module1
TJN_4_exonerate_protein2genome_gene_66_5	Module1
TJN_4_TJN_gene_71_2	Module1
TJN_4_TJN_gene_72_0	Module1
TJN_4_TJN_gene_90_47	Module1
TJN_4_exonerate_protein2genome_gene_94_5	Module1
TJN_4_TJN_gene_95_11	Module1
TJN_4_TJN_gene_96_42	Module1
TJN_4_TJN_gene_98_39	Module1
TJN_4_processed_gene_100_31	Module1
TJN_4_TJN_gene_103_35	Module1
TJN_4_exonerate_protein2genome_gene_107_94	Module1
TJN_4_TJN_gene_107_56	Module1
TJN_4_processed_gene_107_30	Module1
TJN_4_TJN_gene_109_50	Module1
TJN_4_processed_gene_109_16	Module1
TJN_4_TJN_gene_109_72	Module1
TJN_4_processed_gene_110_84	Module1
TJN_4_TJN_gene_110_114	Module1
TJN_4_TJN_gene_113_170	Module1
TJN_4_TJN_gene_113_152	Module1
TJN_4_TJN_gene_113_165	Module1
TJN_4_TJN_gene_115_6	Module1
TJN_4_exonerate_protein2genome_gene_118_163	Module1
TJN_4_TJN_gene_119_161	Module1
TJN_4_TJN_gene_119_151	Module1
TJN_4_exonerate_protein2genome_gene_120_110	Module1
TJN_4_TJN_gene_121_22	Module1
TJN_4_TJN_gene_122_125	Module1
TJN_4_processed_gene_123_18	Module1
TJN_4_TJN_gene_123_77	Module1
TJN_4_processed_gene_123_13	Module1
TJN_4_processed_gene_123_14	Module1
TJN_4_processed_gene_124_21	Module1
TJN_4_exonerate_protein2genome_gene_125_201	Module1
TJN_4_TJN_gene_125_18	Module1
TJN_4_processed_gene_126_101	Module1
TJN_4_processed_gene_126_102	Module1
TJN_4_TJN_gene_127_46	Module1
TJN_4_TJN_gene_129_163	Module1
TJN_4_TJN_gene_130_116	Module1
TJN_4_processed_gene_130_186	Module1
TJN_4_exonerate_protein2genome_gene_131_162	Module1
TJN_4_TJN_gene_131_79	Module1
TJN_4_TJN_gene_131_99	Module1
TJN_4_TJN_gene_132_32	Module1
TJN_4_exonerate_protein2genome_gene_133_208	Module1
TJN_4_TJN_gene_136_64	Module1
TJN_4_TJN_gene_136_78	Module1
TJN_4_exonerate_protein2genome_gene_136_154	Module1
TJN_4_exonerate_protein2genome_gene_136_156	Module1
TJN_4_TJN_gene_137_54	Module1
TJN_4_processed_gene_138_203	Module1
TJN_4_processed_gene_138_189	Module1
TJN_4_TJN_gene_138_134	Module1
TJN_4_TJN_gene_139_173	Module1
TJN_4_exonerate_protein2genome_gene_139_56	Module1
TJN_4_TJN_gene_140_32	Module1
TJN_4_TJN_gene_140_19	Module1
TJN_4_TJN_gene_140_43	Module1
TJN_4_TJN_gene_140_25	Module1
TJN_4_TJN_gene_141_210	Module1
TJN_4_TJN_gene_141_199	Module1
TJN_4_TJN_gene_141_208	Module1
TJN_4_TJN_gene_142_0	Module1
TJN_4_exonerate_protein2genome_gene_143_81	Module1
TJN_4_TJN_gene_143_235	Module1
TJN_4_exonerate_est2genome_gene_143_18	Module1
TJN_4_TJN_gene_143_217	Module1
TJN_4_TJN_gene_145_119	Module1
TJN_4_TJN_gene_145_137	Module1
TJN_5_processed_gene_0_294	Module1
TJN_5_processed_gene_1_11	Module1
TJN_5_TJN_gene_1_181	Module1
TJN_5_TJN_gene_2_110	Module1
TJN_5_TJN_gene_2_113	Module1
TJN_5_TJN_gene_4_14	Module1
TJN_5_processed_gene_6_261	Module1
TJN_5_processed_gene_9_183	Module1
TJN_5_processed_gene_9_171	Module1
TJN_5_TJN_gene_9_11	Module1
TJN_5_processed_gene_9_188	Module1
TJN_5_TJN_gene_10_143	Module1
TJN_5_processed_gene_11_253	Module1
TJN_5_exonerate_est2genome_gene_11_233	Module1
TJN_5_exonerate_est2genome_gene_11_234	Module1
TJN_5_TJN_gene_11_11	Module1
TJN_5_TJN_gene_12_9	Module1
TJN_5_TJN_gene_12_24	Module1
TJN_5_processed_gene_13_182	Module1
TJN_5_processed_gene_14_195	Module1
TJN_5_TJN_gene_14_175	Module1
TJN_5_processed_gene_15_0	Module1
TJN_5_TJN_gene_16_141	Module1
TJN_5_TJN_gene_17_89	Module1
TJN_5_TJN_gene_17_81	Module1
TJN_5_TJN_gene_17_97	Module1
TJN_5_TJN_gene_18_29	Module1
TJN_5_processed_gene_19_4	Module1
TJN_5_processed_gene_20_1	Module1
TJN_5_TJN_gene_20_48	Module1
TJN_5_TJN_gene_20_73	Module1
TJN_5_processed_gene_22_0	Module1
TJN_5_TJN_gene_22_61	Module1
TJN_5_TJN_gene_22_64	Module1
TJN_5_TJN_gene_23_73	Module1
TJN_5_processed_gene_24_127	Module1
TJN_5_processed_gene_24_119	Module1
TJN_5_TJN_gene_24_92	Module1
TJN_5_TJN_gene_25_109	Module1
TJN_5_processed_gene_26_136	Module1
TJN_5_processed_gene_26_137	Module1
TJN_5_processed_gene_26_154	Module1
TJN_5_processed_gene_27_2	Module1
TJN_5_TJN_gene_27_22	Module1
TJN_5_TJN_gene_27_26	Module1
TJN_5_processed_gene_28_20	Module1
TJN_5_processed_gene_28_10	Module1
TJN_5_processed_gene_28_12	Module1
TJN_5_processed_gene_28_21	Module1
TJN_5_TJN_gene_30_132	Module1
TJN_5_TJN_gene_31_0	Module1
TJN_5_processed_gene_32_128	Module1
TJN_5_TJN_gene_33_42	Module1
TJN_5_processed_gene_36_109	Module1
TJN_5_processed_gene_38_262	Module1
TJN_5_TJN_gene_38_50	Module1
TJN_5_processed_gene_38_266	Module1
TJN_5_TJN_gene_39_39	Module1
TJN_5_processed_gene_40_56	Module1
TJN_5_TJN_gene_41_51	Module1
TJN_5_processed_gene_41_21	Module1
TJN_5_exonerate_protein2genome_gene_41_48	Module1
TJN_5_exonerate_protein2genome_gene_44_59	Module1
TJN_5_exonerate_protein2genome_gene_45_1	Module1
TJN_5_TJN_gene_45_79	Module1
TJN_5_TJN_gene_47_226	Module1
TJN_5_TJN_gene_53_138	Module1
TJN_5_TJN_gene_54_34	Module1
TJN_5_processed_gene_67_49	Module1
TJN_5_exonerate_protein2genome_gene_72_15	Module1
TJN_5_TJN_gene_74_36	Module1
TJN_5_exonerate_est2genome_gene_78_3	Module1
TJN_5_exonerate_protein2genome_gene_82_13	Module1
TJN_5_TJN_gene_84_2	Module1
TJN_5_TJN_gene_87_64	Module1
TJN_5_TJN_gene_87_74	Module1
TJN_5_TJN_gene_88_129	Module1
TJN_5_TJN_gene_89_47	Module1
TJN_5_exonerate_protein2genome_gene_92_69	Module1
TJN_5_processed_gene_93_13	Module1
TJN_5_TJN_gene_93_123	Module1
TJN_5_exonerate_protein2genome_gene_96_90	Module1
TJN_5_exonerate_protein2genome_gene_97_55	Module1
TJN_5_exonerate_protein2genome_gene_98_102	Module1
TJN_5_exonerate_protein2genome_gene_98_91	Module1
TJN_5_TJN_gene_99_147	Module1
TJN_5_exonerate_protein2genome_gene_99_70	Module1
TJN_5_processed_gene_101_7	Module1
TJN_5_exonerate_protein2genome_gene_102_7	Module1
TJN_5_TJN_gene_102_92	Module1
TJN_5_TJN_gene_105_7	Module1
TJN_5_TJN_gene_106_28	Module1
TJN_5_TJN_gene_106_31	Module1
TJN_5_exonerate_protein2genome_gene_106_101	Module1
TJN_5_TJN_gene_106_47	Module1
TJN_5_exonerate_protein2genome_gene_111_144	Module1
TJN_5_exonerate_protein2genome_gene_113_119	Module1
TJN_5_TJN_gene_113_91	Module1
TJN_5_exonerate_protein2genome_gene_114_78	Module1
TJN_5_processed_gene_114_25	Module1
TJN_5_TJN_gene_114_220	Module1
TJN_5_processed_gene_114_31	Module1
TJN_5_TJN_gene_115_39	Module1
TJN_5_exonerate_protein2genome_gene_115_148	Module1
TJN_5_TJN_gene_115_68	Module1
TJN_5_processed_gene_116_13	Module1
TJN_5_TJN_gene_116_63	Module1
TJN_5_TJN_gene_116_64	Module1
TJN_5_TJN_gene_119_192	Module1
TJN_5_processed_gene_119_283	Module1
TJN_5_TJN_gene_119_146	Module1
TJN_5_exonerate_est2genome_gene_119_247	Module1
TJN_5_TJN_gene_119_213	Module1
TJN_6_TJN_gene_0_38	Module1
TJN_6_TJN_gene_0_27	Module1
TJN_6_TJN_gene_0_31	Module1
TJN_6_processed_gene_1_161	Module1
TJN_6_TJN_gene_2_214	Module1
TJN_6_TJN_gene_2_217	Module1
TJN_6_TJN_gene_3_204	Module1
TJN_6_TJN_gene_4_99	Module1
TJN_6_TJN_gene_4_116	Module1
TJN_6_TJN_gene_4_122	Module1
TJN_6_processed_gene_5_117	Module1
TJN_6_processed_gene_6_104	Module1
TJN_6_TJN_gene_6_24	Module1
TJN_6_processed_gene_7_107	Module1
TJN_6_TJN_gene_7_188	Module1
TJN_6_TJN_gene_7_234	Module1
TJN_6_processed_gene_7_120	Module1
TJN_6_TJN_gene_7_239	Module1
TJN_6_processed_gene_7_121	Module1
TJN_6_TJN_gene_9_236	Module1
TJN_6_processed_gene_10_69	Module1
TJN_6_TJN_gene_10_107	Module1
TJN_6_TJN_gene_10_112	Module1
TJN_6_TJN_gene_14_129	Module1
TJN_6_TJN_gene_14_137	Module1
TJN_6_TJN_gene_15_0	Module1
TJN_6_TJN_gene_15_4	Module1
TJN_6_TJN_gene_15_32	Module1
TJN_6_TJN_gene_16_213	Module1
TJN_6_TJN_gene_17_151	Module1
TJN_6_TJN_gene_17_154	Module1
TJN_6_processed_gene_17_74	Module1
TJN_6_TJN_gene_18_276	Module1
TJN_6_TJN_gene_18_245	Module1
TJN_6_TJN_gene_18_258	Module1
TJN_6_TJN_gene_20_133	Module1
TJN_6_TJN_gene_23_160	Module1
TJN_6_TJN_gene_24_164	Module1
TJN_6_processed_gene_29_95	Module1
TJN_6_TJN_gene_30_33	Module1
TJN_6_processed_gene_30_155	Module1
TJN_6_TJN_gene_30_54	Module1
TJN_6_TJN_gene_32_103	Module1
TJN_6_TJN_gene_32_104	Module1
TJN_6_TJN_gene_33_35	Module1
TJN_6_TJN_gene_33_6	Module1
TJN_6_TJN_gene_34_1	Module1
TJN_6_exonerate_protein2genome_gene_34_28	Module1
TJN_6_TJN_gene_36_11	Module1
TJN_6_processed_gene_36_155	Module1
TJN_6_TJN_gene_37_5	Module1
TJN_6_exonerate_protein2genome_gene_38_52	Module1
TJN_6_TJN_gene_39_48	Module1
TJN_6_exonerate_protein2genome_gene_39_17	Module1
TJN_6_processed_gene_41_27	Module1
TJN_6_processed_gene_41_28	Module1
TJN_6_processed_gene_41_29	Module1
TJN_6_processed_gene_43_38	Module1
TJN_6_TJN_gene_44_130	Module1
TJN_6_TJN_gene_44_112	Module1
TJN_6_exonerate_protein2genome_gene_44_98	Module1
TJN_6_TJN_gene_47_123	Module1
TJN_6_TJN_gene_50_61	Module1
TJN_6_TJN_gene_50_67	Module1
TJN_6_exonerate_protein2genome_gene_51_19	Module1
TJN_6_TJN_gene_65_0	Module1
TJN_6_exonerate_protein2genome_gene_67_15	Module1
TJN_6_exonerate_protein2genome_gene_77_15	Module1
TJN_6_exonerate_protein2genome_gene_83_0	Module1
TJN_6_processed_gene_86_51	Module1
TJN_6_TJN_gene_86_27	Module1
TJN_6_TJN_gene_87_24	Module1
TJN_6_processed_gene_91_2	Module1
TJN_6_processed_gene_93_44	Module1
TJN_6_exonerate_protein2genome_gene_93_110	Module1
TJN_6_processed_gene_93_59	Module1
TJN_6_exonerate_protein2genome_gene_93_96	Module1
TJN_6_TJN_gene_95_145	Module1
TJN_6_processed_gene_96_25	Module1
TJN_6_TJN_gene_96_165	Module1
TJN_6_processed_gene_98_65	Module1
TJN_6_TJN_gene_98_83	Module1
TJN_6_TJN_gene_99_28	Module1
TJN_6_exonerate_protein2genome_gene_100_16	Module1
TJN_6_TJN_gene_101_170	Module1
TJN_6_exonerate_protein2genome_gene_101_57	Module1
TJN_6_exonerate_protein2genome_gene_101_74	Module1
TJN_6_TJN_gene_101_195	Module1
TJN_6_exonerate_protein2genome_gene_103_73	Module1
TJN_6_TJN_gene_103_64	Module1
TJN_6_exonerate_protein2genome_gene_104_166	Module1
TJN_6_TJN_gene_105_50	Module1
TJN_6_TJN_gene_106_47	Module1
TJN_6_TJN_gene_106_64	Module1
TJN_6_TJN_gene_107_33	Module1
TJN_6_processed_gene_107_145	Module1
TJN_6_TJN_gene_108_216	Module1
TJN_6_processed_gene_108_127	Module1
TJN_6_exonerate_protein2genome_gene_108_85	Module1
TJN_6_TJN_gene_108_226	Module1
TJN_6_TJN_gene_108_204	Module1
TJN_6_TJN_gene_109_37	Module1
TJN_6_TJN_gene_109_45	Module1
TJN_6_TJN_gene_110_232	Module1
TJN_6_TJN_gene_110_234	Module1
TJN_6_TJN_gene_110_255	Module1
TJN_6_TJN_gene_110_353	Module1
TJN_6_TJN_gene_112_227	Module1
TJN_6_TJN_gene_113_12	Module1
TJN_6_TJN_gene_113_38	Module1
TJN_6_exonerate_est2genome_gene_114_0	Module1
TJN_6_TJN_gene_114_14	Module1
TJN_6_TJN_gene_117_184	Module1
TJN_6_TJN_gene_118_183	Module1
TJN_6_processed_gene_118_128	Module1
TJN_6_TJN_gene_118_212	Module1
TJN_6_TJN_gene_119_43	Module1
TJN_6_TJN_gene_119_50	Module1
TJN_6_processed_gene_120_109	Module1
TJN_6_TJN_gene_121_73	Module1
TJN_6_TJN_gene_122_39	Module1
TJN_6_exonerate_protein2genome_gene_122_257	Module1
TJN_6_TJN_gene_123_2	Module1
TJN_6_TJN_gene_123_46	Module1
TJN_6_processed_gene_123_136	Module1
TJN_6_TJN_gene_123_34	Module1
TJN_6_processed_gene_123_127	Module1
TJN_6_TJN_gene_126_3	Module1
TJN_7_TJN_gene_0_212	Module1
TJN_7_TJN_gene_1_44	Module1
TJN_7_TJN_gene_1_60	Module1
TJN_7_TJN_gene_1_70	Module1
TJN_7_TJN_gene_1_77	Module1
TJN_7_processed_gene_2_208	Module1
TJN_7_TJN_gene_3_45	Module1
TJN_7_TJN_gene_4_182	Module1
TJN_7_processed_gene_4_234	Module1
TJN_7_processed_gene_5_77	Module1
TJN_7_TJN_gene_5_41	Module1
TJN_7_TJN_gene_5_36	Module1
TJN_7_TJN_gene_6_170	Module1
TJN_7_TJN_gene_6_172	Module1
TJN_7_TJN_gene_7_86	Module1
TJN_7_processed_gene_7_22	Module1
TJN_7_TJN_gene_7_64	Module1
TJN_7_TJN_gene_7_77	Module1
TJN_7_TJN_gene_9_177	Module1
TJN_7_TJN_gene_9_178	Module1
TJN_7_exonerate_protein2genome_gene_9_126	Module1
TJN_7_processed_gene_10_21	Module1
TJN_7_TJN_gene_10_69	Module1
TJN_7_TJN_gene_10_38	Module1
TJN_7_processed_gene_10_8	Module1
TJN_7_processed_gene_11_145	Module1
TJN_7_processed_gene_11_157	Module1
TJN_7_processed_gene_11_158	Module1
TJN_7_processed_gene_13_11	Module1
TJN_7_TJN_gene_14_2	Module1
TJN_7_processed_gene_14_58	Module1
TJN_7_processed_gene_14_63	Module1
TJN_7_TJN_gene_15_112	Module1
TJN_7_TJN_gene_15_140	Module1
TJN_7_processed_gene_15_157	Module1
TJN_7_TJN_gene_16_57	Module1
TJN_7_TJN_gene_16_58	Module1
TJN_7_TJN_gene_16_43	Module1
TJN_7_processed_gene_18_11	Module1
TJN_7_TJN_gene_18_49	Module1
TJN_7_TJN_gene_19_38	Module1
TJN_7_TJN_gene_19_64	Module1
TJN_7_processed_gene_21_271	Module1
TJN_7_processed_gene_21_290	Module1
TJN_7_TJN_gene_21_245	Module1
TJN_7_processed_gene_22_129	Module1
TJN_7_TJN_gene_22_187	Module1
TJN_7_TJN_gene_22_194	Module1
TJN_7_TJN_gene_22_210	Module1
TJN_7_processed_gene_22_142	Module1
TJN_7_TJN_gene_23_247	Module1
TJN_7_TJN_gene_24_40	Module1
TJN_7_TJN_gene_24_55	Module1
TJN_7_processed_gene_24_16	Module1
TJN_7_exonerate_protein2genome_gene_25_114	Module1
TJN_7_processed_gene_25_224	Module1
TJN_7_TJN_gene_25_163	Module1
TJN_7_TJN_gene_25_182	Module1
TJN_7_exonerate_protein2genome_gene_26_145	Module1
TJN_7_processed_gene_27_72	Module1
TJN_7_processed_gene_27_56	Module1
TJN_7_TJN_gene_29_117	Module1
TJN_7_processed_gene_32_74	Module1
TJN_7_exonerate_protein2genome_gene_32_121	Module1
TJN_7_processed_gene_33_59	Module1
TJN_7_TJN_gene_33_9	Module1
TJN_7_TJN_gene_33_14	Module1
TJN_7_TJN_gene_33_35	Module1
TJN_7_processed_gene_34_107	Module1
TJN_7_TJN_gene_34_145	Module1
TJN_7_TJN_gene_38_69	Module1
TJN_7_TJN_gene_40_36	Module1
TJN_7_TJN_gene_41_23	Module1
TJN_7_processed_gene_54_32	Module1
TJN_7_processed_gene_56_4	Module1
TJN_7_TJN_gene_61_38	Module1
TJN_7_exonerate_est2genome_gene_61_30	Module1
TJN_7_TJN_gene_64_7	Module1
TJN_7_TJN_gene_69_36	Module1
TJN_7_TJN_gene_70_16	Module1
TJN_7_TJN_gene_72_98	Module1
TJN_7_TJN_gene_73_27	Module1
TJN_7_TJN_gene_74_16	Module1
TJN_7_TJN_gene_77_18	Module1
TJN_7_TJN_gene_78_29	Module1
TJN_7_processed_gene_78_17	Module1
TJN_7_processed_gene_79_32	Module1
TJN_7_processed_gene_80_63	Module1
TJN_7_processed_gene_80_64	Module1
TJN_7_TJN_gene_83_48	Module1
TJN_7_TJN_gene_83_51	Module1
TJN_7_TJN_gene_84_12	Module1
TJN_7_TJN_gene_84_14	Module1
TJN_7_TJN_gene_84_17	Module1
TJN_7_TJN_gene_84_25	Module1
TJN_7_exonerate_protein2genome_gene_86_8	Module1
TJN_7_TJN_gene_87_44	Module1
TJN_7_exonerate_protein2genome_gene_88_9	Module1
TJN_7_TJN_gene_88_36	Module1
TJN_7_TJN_gene_88_49	Module1
TJN_7_TJN_gene_90_30	Module1
TJN_7_TJN_gene_92_3	Module1
TJN_7_processed_gene_93_12	Module1
TJN_7_TJN_gene_94_29	Module1
TJN_7_exonerate_protein2genome_gene_97_47	Module1
TJN_7_TJN_gene_98_48	Module1
TJN_7_TJN_gene_99_54	Module1
TJN_7_processed_gene_99_99	Module1
TJN_7_exonerate_protein2genome_gene_102_136	Module1
TJN_7_exonerate_protein2genome_gene_105_114	Module1
TJN_7_exonerate_protein2genome_gene_107_146	Module1
TJN_7_TJN_gene_109_0	Module1
TJN_7_TJN_gene_110_4	Module1
TJN_7_TJN_gene_111_25	Module1
TJN_7_TJN_gene_113_143	Module1
TJN_7_processed_gene_114_0	Module1
TJN_7_TJN_gene_114_48	Module1
TJN_7_TJN_gene_115_63	Module1
TJN_7_TJN_gene_115_66	Module1
TJN_7_TJN_gene_116_132	Module1
TJN_7_processed_gene_116_231	Module1
TJN_7_exonerate_protein2genome_gene_116_40	Module1
TJN_7_exonerate_protein2genome_gene_116_39	Module1
TJN_7_TJN_gene_117_85	Module1
TJN_7_TJN_gene_119_73	Module1
TJN_7_TJN_gene_119_81	Module1
TJN_7_processed_gene_119_20	Module1
TJN_7_TJN_gene_121_57	Module1
TJN_7_processed_gene_121_83	Module1
TJN_7_exonerate_protein2genome_gene_121_274	Module1
TJN_7_processed_gene_122_75	Module1
TJN_7_TJN_gene_122_12	Module1
TJN_7_exonerate_protein2genome_gene_122_177	Module1
TJN_7_TJN_gene_123_177	Module1
TJN_7_exonerate_protein2genome_gene_125_156	Module1
TJN_7_exonerate_est2genome_gene_125_128	Module1
TJN_7_exonerate_est2genome_gene_125_129	Module1
TJN_7_exonerate_protein2genome_gene_126_90	Module1
TJN_7_TJN_gene_128_166	Module1
TJN_7_TJN_gene_129_44	Module1
TJN_7_TJN_gene_130_32	Module1
TJN_7_TJN_gene_133_244	Module1
TJN_7_TJN_gene_135_229	Module1
TJN_7_TJN_gene_138_24	Module1
TJN_7_processed_gene_139_27	Module1
TJN_7_TJN_gene_139_54	Module1
TJN_7_TJN_gene_140_280	Module1
TJN_7_TJN_gene_140_293	Module1
TJN_7_TJN_gene_140_294	Module1
TJN_7_exonerate_protein2genome_gene_141_140	Module1
TJN_7_TJN_gene_142_91	Module1
TJN_7_processed_gene_142_8	Module1
TJN_7_processed_gene_143_28	Module1
TJN_7_exonerate_protein2genome_gene_143_272	Module1
TJN_7_TJN_gene_144_29	Module1
TJN_7_TJN_gene_144_50	Module1
TJN_7_TJN_gene_145_174	Module1
TJN_7_exonerate_protein2genome_gene_146_26	Module1
TJN_7_TJN_gene_147_160	Module1
TJN_7_TJN_gene_147_142	Module1
TJN_7_processed_gene_148_230	Module1
TJN_7_exonerate_protein2genome_gene_148_107	Module1
TJN_7_processed_gene_148_237	Module1
TJN_7_processed_gene_149_20	Module1
TJN_7_exonerate_protein2genome_gene_149_166	Module1
TJN_7_exonerate_protein2genome_gene_150_155	Module1
TJN_7_TJN_gene_151_241	Module1
TJN_7_TJN_gene_152_227	Module1
TJN_7_TJN_gene_152_231	Module1
TJN_7_TJN_gene_152_211	Module1
TJN_7_TJN_gene_153_19	Module1
TJN_7_TJN_gene_153_4	Module1
TJN_7_TJN_gene_154_0	Module1
TJN_7_TJN_gene_154_2	Module1
TJN_7_exonerate_protein2genome_gene_154_121	Module1
TJN_7_TJN_gene_155_103	Module1
TJN_7_processed_gene_156_122	Module1
TJN_7_TJN_gene_156_139	Module1
TJN_7_exonerate_protein2genome_gene_156_76	Module1
TJN_7_TJN_gene_157_65	Module1
TJN_7_TJN_gene_160_120	Module1
TJN_7_exonerate_protein2genome_gene_160_81	Module1
TJN_7_TJN_gene_161_97	Module1
TJN_7_exonerate_protein2genome_gene_161_182	Module1
TJN_7_TJN_gene_164_11	Module1
TJN_7_TJN_gene_164_28	Module1
TJN_7_TJN_gene_164_37	Module1
TJN_7_TJN_gene_165_174	Module1
TJN_7_TJN_gene_165_175	Module1
TJN_7_TJN_gene_165_166	Module1
TJN_8_processed_gene_0_228	Module1
TJN_8_TJN_gene_0_207	Module1
TJN_8_TJN_gene_1_167	Module1
TJN_8_TJN_gene_1_182	Module1
TJN_8_TJN_gene_1_230	Module1
TJN_8_exonerate_protein2genome_gene_2_124	Module1
TJN_8_TJN_gene_2_93	Module1
TJN_8_processed_gene_2_33	Module1
TJN_8_processed_gene_3_138	Module1
TJN_8_TJN_gene_3_81	Module1
TJN_8_exonerate_protein2genome_gene_3_216	Module1
TJN_8_TJN_gene_4_187	Module1
TJN_8_processed_gene_4_137	Module1
TJN_8_TJN_gene_4_184	Module1
TJN_8_TJN_gene_5_100	Module1
TJN_8_processed_gene_5_211	Module1
TJN_8_TJN_gene_6_223	Module1
TJN_8_TJN_gene_7_178	Module1
TJN_8_TJN_gene_7_150	Module1
TJN_8_exonerate_protein2genome_gene_7_50	Module1
TJN_8_TJN_gene_10_58	Module1
TJN_8_processed_gene_10_36	Module1
TJN_8_TJN_gene_10_132	Module1
TJN_8_processed_gene_10_46	Module1
TJN_8_TJN_gene_11_307	Module1
TJN_8_TJN_gene_11_308	Module1
TJN_8_TJN_gene_12_221	Module1
TJN_8_TJN_gene_13_199	Module1
TJN_8_processed_gene_14_63	Module1
TJN_8_processed_gene_14_72	Module1
TJN_8_processed_gene_15_13	Module1
TJN_8_TJN_gene_15_92	Module1
TJN_8_TJN_gene_16_230	Module1
TJN_8_TJN_gene_16_244	Module1
TJN_8_TJN_gene_16_287	Module1
TJN_8_TJN_gene_17_85	Module1
TJN_8_TJN_gene_17_113	Module1
TJN_8_processed_gene_18_240	Module1
TJN_8_processed_gene_18_241	Module1
TJN_8_processed_gene_19_143	Module1
TJN_8_exonerate_protein2genome_gene_19_115	Module1
TJN_8_TJN_gene_19_184	Module1
TJN_8_TJN_gene_20_12	Module1
TJN_8_processed_gene_20_91	Module1
TJN_8_TJN_gene_20_79	Module1
TJN_8_TJN_gene_21_57	Module1
TJN_8_TJN_gene_21_75	Module1
TJN_8_TJN_gene_24_34	Module1
TJN_8_TJN_gene_25_204	Module1
TJN_8_TJN_gene_25_217	Module1
TJN_8_processed_gene_26_184	Module1
TJN_8_processed_gene_26_212	Module1
TJN_8_processed_gene_27_190	Module1
TJN_8_processed_gene_29_86	Module1
TJN_8_TJN_gene_30_160	Module1
TJN_8_TJN_gene_30_185	Module1
TJN_8_TJN_gene_31_43	Module1
TJN_8_TJN_gene_32_241	Module1
TJN_8_exonerate_protein2genome_gene_36_212	Module1
TJN_8_TJN_gene_37_37	Module1
TJN_8_TJN_gene_37_43	Module1
TJN_8_TJN_gene_37_53	Module1
TJN_8_processed_gene_38_52	Module1
TJN_8_exonerate_protein2genome_gene_39_195	Module1
TJN_8_TJN_gene_40_109	Module1
TJN_8_processed_gene_40_138	Module1
TJN_8_exonerate_protein2genome_gene_41_16	Module1
TJN_8_TJN_gene_42_37	Module1
TJN_8_TJN_gene_43_35	Module1
TJN_8_processed_gene_43_26	Module1
TJN_8_processed_gene_50_27	Module1
TJN_8_TJN_gene_50_47	Module1
TJN_8_TJN_gene_52_38	Module1
TJN_8_TJN_gene_55_81	Module1
TJN_8_exonerate_protein2genome_gene_57_40	Module1
TJN_8_exonerate_protein2genome_gene_60_72	Module1
TJN_8_TJN_gene_64_12	Module1
TJN_8_TJN_gene_65_4	Module1
TJN_8_TJN_gene_65_7	Module1
TJN_8_exonerate_protein2genome_gene_75_6	Module1
TJN_8_exonerate_protein2genome_gene_77_0	Module1
TJN_8_exonerate_protein2genome_gene_77_11	Module1
TJN_8_TJN_gene_82_7	Module1
TJN_8_exonerate_protein2genome_gene_90_13	Module1
TJN_8_processed_gene_93_96	Module1
TJN_8_TJN_gene_94_28	Module1
TJN_8_processed_gene_99_54	Module1
TJN_8_TJN_gene_100_16	Module1
TJN_8_exonerate_protein2genome_gene_106_75	Module1
TJN_8_TJN_gene_110_82	Module1
TJN_8_exonerate_protein2genome_gene_111_70	Module1
TJN_8_processed_gene_113_41	Module1
TJN_8_exonerate_protein2genome_gene_116_206	Module1
TJN_8_processed_gene_120_160	Module1
TJN_8_TJN_gene_120_144	Module1
TJN_8_processed_gene_120_166	Module1
TJN_8_TJN_gene_120_131	Module1
TJN_8_TJN_gene_120_132	Module1
TJN_9_TJN_gene_1_218	Module1
TJN_9_TJN_gene_1_248	Module1
TJN_9_TJN_gene_1_233	Module1
TJN_9_TJN_gene_1_266	Module1
TJN_9_TJN_gene_1_269	Module1
TJN_9_TJN_gene_3_271	Module1
TJN_9_TJN_gene_3_370	Module1
TJN_9_TJN_gene_4_224	Module1
TJN_9_TJN_gene_4_234	Module1
TJN_9_TJN_gene_5_233	Module1
TJN_9_processed_gene_6_181	Module1
TJN_9_TJN_gene_6_267	Module1
TJN_9_processed_gene_6_193	Module1
TJN_9_TJN_gene_7_154	Module1
TJN_9_processed_gene_8_83	Module1
TJN_9_TJN_gene_8_25	Module1
TJN_9_TJN_gene_9_76	Module1
TJN_9_processed_gene_9_23	Module1
TJN_9_processed_gene_9_24	Module1
TJN_9_TJN_gene_10_97	Module1
TJN_9_processed_gene_10_29	Module1
TJN_9_TJN_gene_12_73	Module1
TJN_9_TJN_gene_13_24	Module1
TJN_9_processed_gene_13_54	Module1
TJN_9_TJN_gene_13_33	Module1
TJN_9_processed_gene_13_59	Module1
TJN_9_processed_gene_14_78	Module1
TJN_9_TJN_gene_14_3	Module1
TJN_9_TJN_gene_14_24	Module1
TJN_9_TJN_gene_14_30	Module1
TJN_9_TJN_gene_15_11	Module1
TJN_9_TJN_gene_15_19	Module1
TJN_9_TJN_gene_15_48	Module1
TJN_9_TJN_gene_15_49	Module1
TJN_9_TJN_gene_15_22	Module1
TJN_9_processed_gene_15_139	Module1
TJN_9_TJN_gene_15_52	Module1
TJN_9_TJN_gene_15_38	Module1
TJN_9_TJN_gene_17_15	Module1
TJN_9_TJN_gene_17_3	Module1
TJN_9_TJN_gene_18_111	Module1
TJN_9_processed_gene_18_192	Module1
TJN_9_processed_gene_18_200	Module1
TJN_9_TJN_gene_19_49	Module1
TJN_9_TJN_gene_19_60	Module1
TJN_9_TJN_gene_19_87	Module1
TJN_9_TJN_gene_21_10	Module1
TJN_9_processed_gene_22_100	Module1
TJN_9_TJN_gene_22_137	Module1
TJN_9_processed_gene_23_23	Module1
TJN_9_TJN_gene_23_14	Module1
TJN_9_TJN_gene_23_15	Module1
TJN_9_TJN_gene_24_94	Module1
TJN_9_TJN_gene_25_25	Module1
TJN_9_TJN_gene_25_81	Module1
TJN_9_processed_gene_26_101	Module1
TJN_9_TJN_gene_26_16	Module1
TJN_9_processed_gene_26_123	Module1
TJN_9_TJN_gene_27_0	Module1
TJN_9_TJN_gene_27_8	Module1
TJN_9_exonerate_protein2genome_gene_27_248	Module1
TJN_9_processed_gene_27_76	Module1
TJN_9_processed_gene_28_93	Module1
TJN_9_processed_gene_28_79	Module1
TJN_9_TJN_gene_29_0	Module1
TJN_9_TJN_gene_30_0	Module1
TJN_9_TJN_gene_30_6	Module1
TJN_9_TJN_gene_30_7	Module1
TJN_9_TJN_gene_30_13	Module1
TJN_9_exonerate_protein2genome_gene_30_178	Module1
TJN_9_TJN_gene_30_28	Module1
TJN_9_TJN_gene_30_70	Module1
TJN_9_TJN_gene_31_1	Module1
TJN_9_TJN_gene_31_9	Module1
TJN_9_TJN_gene_31_13	Module1
TJN_9_TJN_gene_31_17	Module1
TJN_9_processed_gene_32_8	Module1
TJN_9_exonerate_protein2genome_gene_34_117	Module1
TJN_9_exonerate_protein2genome_gene_34_181	Module1
TJN_9_TJN_gene_34_20	Module1
TJN_9_TJN_gene_35_167	Module1
TJN_9_TJN_gene_35_211	Module1
TJN_9_processed_gene_35_135	Module1
TJN_9_exonerate_protein2genome_gene_37_82	Module1
TJN_9_TJN_gene_37_194	Module1
TJN_9_exonerate_protein2genome_gene_37_97	Module1
TJN_9_TJN_gene_38_10	Module1
TJN_9_TJN_gene_39_176	Module1
TJN_9_processed_gene_39_218	Module1
TJN_9_processed_gene_39_224	Module1
TJN_9_exonerate_est2genome_gene_39_5	Module1
TJN_9_TJN_gene_39_162	Module1
TJN_9_TJN_gene_40_135	Module1
TJN_9_TJN_gene_41_40	Module1
TJN_9_processed_gene_42_3	Module1
TJN_9_processed_gene_42_30	Module1
TJN_9_exonerate_protein2genome_gene_42_139	Module1
TJN_9_TJN_gene_42_101	Module1
TJN_9_TJN_gene_43_190	Module1
TJN_9_processed_gene_43_152	Module1
TJN_9_TJN_gene_43_197	Module1
TJN_9_TJN_gene_44_34	Module1
TJN_9_exonerate_protein2genome_gene_45_37	Module1
TJN_9_processed_gene_45_128	Module1
TJN_9_TJN_gene_45_192	Module1
TJN_9_TJN_gene_45_194	Module1
TJN_9_exonerate_protein2genome_gene_45_75	Module1
TJN_9_TJN_gene_46_162	Module1
TJN_9_TJN_gene_46_173	Module1
TJN_9_TJN_gene_46_176	Module1
TJN_9_TJN_gene_46_230	Module1
TJN_9_TJN_gene_47_160	Module1
TJN_9_TJN_gene_48_28	Module1
TJN_9_TJN_gene_49_135	Module1
TJN_9_exonerate_protein2genome_gene_49_73	Module1
TJN_9_TJN_gene_51_139	Module1
TJN_9_TJN_gene_51_158	Module1
TJN_9_exonerate_protein2genome_gene_51_106	Module1
TJN_9_exonerate_protein2genome_gene_51_113	Module1
TJN_9_TJN_gene_53_94	Module1
TJN_9_TJN_gene_53_125	Module1
TJN_9_exonerate_protein2genome_gene_53_89	Module1
TJN_9_exonerate_est2genome_gene_54_92	Module1
TJN_9_processed_gene_55_39	Module1
TJN_9_TJN_gene_56_23	Module1
TJN_9_TJN_gene_57_80	Module1
TJN_9_TJN_gene_59_19	Module1
TJN_9_TJN_gene_60_26	Module1
TJN_9_exonerate_protein2genome_gene_61_101	Module1
TJN_9_TJN_gene_61_12	Module1
TJN_9_TJN_gene_62_30	Module1
TJN_9_processed_gene_64_104	Module1
TJN_9_TJN_gene_65_57	Module1
TJN_9_processed_gene_65_43	Module1
TJN_9_exonerate_protein2genome_gene_66_169	Module1
TJN_9_TJN_gene_69_114	Module1
TJN_9_exonerate_protein2genome_gene_69_71	Module1
TJN_9_TJN_gene_74_3	Module1
TJN_9_TJN_gene_82_12	Module1
TJN_9_TJN_gene_89_30	Module1
TJN_9_TJN_gene_89_28	Module1
TJN_9_TJN_gene_97_76	Module1
TJN_9_TJN_gene_101_5	Module1
TJN_9_exonerate_protein2genome_gene_119_13	Module1
TJN_9_TJN_gene_122_0	Module1
TJN_9_TJN_gene_124_56	Module1
TJN_9_TJN_gene_125_80	Module1
TJN_9_TJN_gene_125_70	Module1
TJN_9_processed_gene_126_3	Module1
TJN_9_TJN_gene_129_2	Module1
TJN_9_TJN_gene_129_3	Module1
TJN_9_TJN_gene_131_86	Module1
TJN_9_processed_gene_133_52	Module1
TJN_9_exonerate_protein2genome_gene_134_9	Module1
TJN_9_TJN_gene_135_37	Module1
TJN_9_exonerate_est2genome_gene_135_151	Module1
TJN_9_TJN_gene_135_33	Module1
TJN_9_processed_gene_136_124	Module1
TJN_9_exonerate_protein2genome_gene_140_21	Module1
TJN_9_TJN_gene_140_131	Module1
TJN_9_TJN_gene_140_122	Module1
TJN_9_TJN_gene_141_151	Module1
TJN_9_exonerate_protein2genome_gene_144_205	Module1
TJN_9_TJN_gene_144_30	Module1
TJN_9_TJN_gene_152_83	Module1
TJN_9_processed_gene_152_12	Module1
TJN_9_TJN_gene_153_120	Module1
TJN_9_TJN_gene_153_121	Module1
TJN_9_TJN_gene_153_158	Module1
TJN_9_TJN_gene_154_60	Module1
TJN_9_TJN_gene_155_33	Module1
TJN_9_TJN_gene_155_87	Module1
TJN_9_processed_gene_156_81	Module1
TJN_9_TJN_gene_156_16	Module1
TJN_9_TJN_gene_158_29	Module1
TJN_9_TJN_gene_161_206	Module1
TJN_9_exonerate_protein2genome_gene_161_103	Module1
TJN_9_TJN_gene_161_208	Module1
TJN_9_TJN_gene_162_34	Module1
TJN_9_TJN_gene_162_43	Module1
TJN_9_exonerate_protein2genome_gene_162_162	Module1
TJN_9_TJN_gene_162_58	Module1
TJN_9_processed_gene_163_84	Module1
Row_names	Module10
TJN_1_TJN_gene_1_17	Module10
TJN_1_exonerate_protein2genome_gene_1_200	Module10
TJN_1_processed_gene_3_44	Module10
TJN_1_TJN_gene_6_39	Module10
TJN_1_TJN_gene_7_194	Module10
TJN_1_processed_gene_8_17	Module10
TJN_1_TJN_gene_9_32	Module10
TJN_1_TJN_gene_9_33	Module10
TJN_1_processed_gene_9_92	Module10
TJN_1_processed_gene_10_27	Module10
TJN_1_processed_gene_10_30	Module10
TJN_1_processed_gene_11_86	Module10
TJN_1_TJN_gene_11_0	Module10
TJN_1_TJN_gene_13_98	Module10
TJN_1_TJN_gene_13_99	Module10
TJN_1_processed_gene_14_207	Module10
TJN_1_processed_gene_17_1	Module10
TJN_1_processed_gene_17_10	Module10
TJN_1_TJN_gene_17_147	Module10
TJN_1_processed_gene_18_50	Module10
TJN_1_processed_gene_18_55	Module10
TJN_1_processed_gene_20_18	Module10
TJN_1_TJN_gene_20_110	Module10
TJN_1_TJN_gene_20_116	Module10
TJN_1_processed_gene_20_9	Module10
TJN_1_TJN_gene_20_123	Module10
TJN_1_processed_gene_22_34	Module10
TJN_1_TJN_gene_23_196	Module10
TJN_1_TJN_gene_24_15	Module10
TJN_1_processed_gene_24_61	Module10
TJN_1_TJN_gene_26_7	Module10
TJN_1_TJN_gene_26_8	Module10
TJN_1_TJN_gene_28_25	Module10
TJN_1_processed_gene_33_19	Module10
TJN_1_TJN_gene_43_32	Module10
TJN_1_processed_gene_44_65	Module10
TJN_1_TJN_gene_49_13	Module10
TJN_1_exonerate_protein2genome_gene_54_21	Module10
TJN_1_TJN_gene_76_10	Module10
TJN_1_TJN_gene_104_166	Module10
TJN_1_TJN_gene_110_23	Module10
TJN_1_exonerate_protein2genome_gene_110_150	Module10
TJN_1_TJN_gene_114_117	Module10
TJN_1_TJN_gene_114_118	Module10
TJN_1_processed_gene_114_107	Module10
TJN_1_TJN_gene_114_140	Module10
TJN_1_TJN_gene_114_141	Module10
TJN_1_processed_gene_116_15	Module10
TJN_1_processed_gene_121_73	Module10
TJN_1_TJN_gene_124_172	Module10
TJN_1_TJN_gene_127_134	Module10
TJN_1_TJN_gene_129_205	Module10
TJN_1_TJN_gene_134_242	Module10
TJN_1_TJN_gene_136_193	Module10
TJN_1_TJN_gene_136_201	Module10
TJN_1_exonerate_protein2genome_gene_137_165	Module10
TJN_1_TJN_gene_137_75	Module10
TJN_1_TJN_gene_142_177	Module10
TJN_1_TJN_gene_145_205	Module10
TJN_1_TJN_gene_145_206	Module10
TJN_1_exonerate_protein2genome_gene_146_0	Module10
TJN_1_TJN_gene_146_97	Module10
TJN_1_TJN_gene_146_99	Module10
TJN_1_exonerate_protein2genome_gene_146_48	Module10
TJN_1_TJN_gene_146_115	Module10
TJN_1_TJN_gene_146_110	Module10
TJN_1_TJN_gene_150_115	Module10
TJN_1_TJN_gene_150_116	Module10
TJN_1_exonerate_protein2genome_gene_151_290	Module10
TJN_10_TJN_gene_0_9	Module10
TJN_10_processed_gene_0_57	Module10
TJN_10_processed_gene_2_145	Module10
TJN_10_processed_gene_3_11	Module10
TJN_10_TJN_gene_7_48	Module10
TJN_10_TJN_gene_8_184	Module10
TJN_10_processed_gene_8_20	Module10
TJN_10_TJN_gene_8_213	Module10
TJN_10_processed_gene_14_226	Module10
TJN_10_processed_gene_14_243	Module10
TJN_10_TJN_gene_17_97	Module10
TJN_10_TJN_gene_17_112	Module10
TJN_10_TJN_gene_20_15	Module10
TJN_10_TJN_gene_21_8	Module10
TJN_10_processed_gene_22_5	Module10
TJN_10_TJN_gene_24_38	Module10
TJN_10_TJN_gene_26_45	Module10
TJN_10_TJN_gene_28_73	Module10
TJN_10_TJN_gene_33_7	Module10
TJN_10_processed_gene_33_202	Module10
TJN_10_processed_gene_39_107	Module10
TJN_10_processed_gene_41_21	Module10
TJN_10_processed_gene_55_55	Module10
TJN_10_TJN_gene_59_12	Module10
TJN_10_TJN_gene_60_0	Module10
TJN_10_exonerate_protein2genome_gene_61_58	Module10
TJN_10_TJN_gene_77_0	Module10
TJN_10_processed_gene_78_13	Module10
TJN_10_TJN_gene_81_69	Module10
TJN_10_TJN_gene_82_52	Module10
TJN_10_processed_gene_88_60	Module10
TJN_10_exonerate_est2genome_gene_91_38	Module10
TJN_10_processed_gene_91_54	Module10
TJN_10_processed_gene_92_31	Module10
TJN_10_TJN_gene_92_12	Module10
TJN_10_TJN_gene_94_157	Module10
TJN_10_TJN_gene_95_185	Module10
TJN_10_TJN_gene_95_232	Module10
TJN_10_TJN_gene_96_194	Module10
TJN_10_TJN_gene_98_13	Module10
TJN_10_processed_gene_100_60	Module10
TJN_10_exonerate_protein2genome_gene_100_184	Module10
TJN_10_TJN_gene_102_163	Module10
TJN_10_TJN_gene_105_183	Module10
TJN_10_TJN_gene_108_2	Module10
TJN_10_TJN_gene_108_47	Module10
TJN_10_TJN_gene_110_194	Module10
TJN_10_TJN_gene_112_249	Module10
TJN_10_TJN_gene_113_132	Module10
TJN_10_processed_gene_114_205	Module10
TJN_10_TJN_gene_114_40	Module10
TJN_10_TJN_gene_117_252	Module10
TJN_10_TJN_gene_118_41	Module10
TJN_10_TJN_gene_120_97	Module10
TJN_10_processed_gene_121_223	Module10
TJN_10_TJN_gene_121_57	Module10
TJN_10_TJN_gene_122_8	Module10
TJN_10_processed_gene_123_261	Module10
TJN_10_processed_gene_124_72	Module10
TJN_10_processed_gene_125_166	Module10
TJN_10_processed_gene_125_167	Module10
TJN_10_exonerate_protein2genome_gene_127_125	Module10
TJN_10_TJN_gene_128_213	Module10
TJN_10_processed_gene_130_192	Module10
TJN_10_processed_gene_130_197	Module10
TJN_10_TJN_gene_131_47	Module10
TJN_10_exonerate_protein2genome_gene_133_134	Module10
TJN_10_TJN_gene_133_25	Module10
TJN_10_exonerate_protein2genome_gene_136_163	Module10
TJN_11_TJN_gene_7_257	Module10
TJN_11_TJN_gene_7_270	Module10
TJN_11_TJN_gene_7_237	Module10
TJN_11_TJN_gene_8_55	Module10
TJN_11_processed_gene_10_4	Module10
TJN_11_TJN_gene_10_228	Module10
TJN_11_TJN_gene_10_286	Module10
TJN_11_TJN_gene_12_67	Module10
TJN_11_processed_gene_13_11	Module10
TJN_11_TJN_gene_13_220	Module10
TJN_11_TJN_gene_16_72	Module10
TJN_11_processed_gene_19_224	Module10
TJN_11_TJN_gene_24_142	Module10
TJN_11_TJN_gene_24_154	Module10
TJN_11_processed_gene_24_10	Module10
TJN_11_processed_gene_25_167	Module10
TJN_11_TJN_gene_26_151	Module10
TJN_11_TJN_gene_27_3	Module10
TJN_11_processed_gene_28_6	Module10
TJN_11_processed_gene_28_36	Module10
TJN_11_TJN_gene_29_135	Module10
TJN_11_TJN_gene_29_98	Module10
TJN_11_processed_gene_29_175	Module10
TJN_11_processed_gene_32_23	Module10
TJN_11_TJN_gene_35_35	Module10
TJN_11_TJN_gene_36_180	Module10
TJN_11_TJN_gene_36_213	Module10
TJN_11_processed_gene_37_5	Module10
TJN_11_TJN_gene_40_104	Module10
TJN_11_processed_gene_41_11	Module10
TJN_11_TJN_gene_42_60	Module10
TJN_11_processed_gene_46_14	Module10
TJN_11_TJN_gene_50_1	Module10
TJN_11_processed_gene_53_4	Module10
TJN_11_exonerate_protein2genome_gene_55_46	Module10
TJN_11_TJN_gene_57_58	Module10
TJN_11_TJN_gene_70_19	Module10
TJN_11_TJN_gene_74_43	Module10
TJN_11_exonerate_protein2genome_gene_75_29	Module10
TJN_11_TJN_gene_75_17	Module10
TJN_11_TJN_gene_84_47	Module10
TJN_11_TJN_gene_87_10	Module10
TJN_11_exonerate_protein2genome_gene_89_17	Module10
TJN_11_processed_gene_90_117	Module10
TJN_11_processed_gene_92_3	Module10
TJN_11_TJN_gene_95_80	Module10
TJN_11_exonerate_protein2genome_gene_99_35	Module10
TJN_11_TJN_gene_104_29	Module10
TJN_11_processed_gene_112_8	Module10
TJN_11_exonerate_protein2genome_gene_119_47	Module10
TJN_11_TJN_gene_121_1	Module10
TJN_11_exonerate_protein2genome_gene_123_80	Module10
TJN_11_exonerate_protein2genome_gene_125_67	Module10
TJN_11_exonerate_protein2genome_gene_126_40	Module10
TJN_11_exonerate_protein2genome_gene_126_139	Module10
TJN_12_TJN_gene_1_45	Module10
TJN_12_processed_gene_5_66	Module10
TJN_12_exonerate_protein2genome_gene_5_109	Module10
TJN_12_processed_gene_5_67	Module10
TJN_12_TJN_gene_5_52	Module10
TJN_12_TJN_gene_6_108	Module10
TJN_12_processed_gene_6_34	Module10
TJN_12_TJN_gene_9_71	Module10
TJN_12_TJN_gene_10_99	Module10
TJN_12_TJN_gene_11_28	Module10
TJN_12_processed_gene_11_59	Module10
TJN_12_processed_gene_12_165	Module10
TJN_12_processed_gene_12_155	Module10
TJN_12_processed_gene_14_12	Module10
TJN_12_TJN_gene_14_36	Module10
TJN_12_processed_gene_15_162	Module10
TJN_12_processed_gene_17_111	Module10
TJN_12_processed_gene_20_171	Module10
TJN_12_TJN_gene_20_230	Module10
TJN_12_TJN_gene_24_39	Module10
TJN_12_TJN_gene_24_55	Module10
TJN_12_processed_gene_24_23	Module10
TJN_12_processed_gene_24_12	Module10
TJN_12_processed_gene_25_63	Module10
TJN_12_processed_gene_27_17	Module10
TJN_12_TJN_gene_29_43	Module10
TJN_12_TJN_gene_29_46	Module10
TJN_12_TJN_gene_31_69	Module10
TJN_12_TJN_gene_33_113	Module10
TJN_12_TJN_gene_34_285	Module10
TJN_12_TJN_gene_36_140	Module10
TJN_12_exonerate_protein2genome_gene_37_83	Module10
TJN_12_exonerate_protein2genome_gene_39_87	Module10
TJN_12_TJN_gene_39_38	Module10
TJN_12_exonerate_protein2genome_gene_40_73	Module10
TJN_12_processed_gene_48_89	Module10
TJN_12_TJN_gene_49_23	Module10
TJN_12_exonerate_protein2genome_gene_49_100	Module10
TJN_12_exonerate_protein2genome_gene_49_99	Module10
TJN_12_TJN_gene_53_39	Module10
TJN_12_TJN_gene_61_84	Module10
TJN_12_TJN_gene_63_115	Module10
TJN_12_TJN_gene_63_114	Module10
TJN_12_TJN_gene_64_49	Module10
TJN_12_processed_gene_81_22	Module10
TJN_12_TJN_gene_89_13	Module10
TJN_12_TJN_gene_98_50	Module10
TJN_12_exonerate_protein2genome_gene_100_5	Module10
TJN_12_TJN_gene_102_25	Module10
TJN_12_TJN_gene_106_76	Module10
TJN_12_TJN_gene_106_82	Module10
TJN_12_TJN_gene_107_103	Module10
TJN_12_TJN_gene_107_106	Module10
TJN_12_TJN_gene_110_20	Module10
TJN_12_TJN_gene_111_20	Module10
TJN_12_processed_gene_113_109	Module10
TJN_12_processed_gene_115_85	Module10
TJN_12_processed_gene_117_59	Module10
TJN_12_TJN_gene_128_189	Module10
TJN_12_processed_gene_129_181	Module10
TJN_12_exonerate_protein2genome_gene_129_37	Module10
TJN_12_TJN_gene_131_111	Module10
TJN_12_TJN_gene_133_66	Module10
TJN_12_TJN_gene_134_10	Module10
TJN_12_processed_gene_139_12	Module10
TJN_12_TJN_gene_140_236	Module10
TJN_12_TJN_gene_147_30	Module10
TJN_12_TJN_gene_148_185	Module10
TJN_12_TJN_gene_149_175	Module10
TJN_12_processed_gene_150_169	Module10
TJN_12_TJN_gene_151_140	Module10
TJN_12_TJN_gene_152_148	Module10
TJN_12_TJN_gene_153_72	Module10
TJN_12_TJN_gene_155_37	Module10
TJN_12_TJN_gene_155_38	Module10
TJN_12_TJN_gene_155_43	Module10
TJN_12_exonerate_protein2genome_gene_158_24	Module10
TJN_12_TJN_gene_159_143	Module10
TJN_12_exonerate_protein2genome_gene_159_64	Module10
TJN_12_TJN_gene_160_18	Module10
TJN_12_TJN_gene_161_159	Module10
TJN_12_processed_gene_163_253	Module10
TJN_12_TJN_gene_164_125	Module10
TJN_12_TJN_gene_164_127	Module10
TJN_12_TJN_gene_165_83	Module10
TJN_3_TJN_gene_4_263	Module10
TJN_3_TJN_gene_5_171	Module10
TJN_3_TJN_gene_6_143	Module10
TJN_3_exonerate_protein2genome_gene_7_37	Module10
TJN_3_processed_gene_8_30	Module10
TJN_3_TJN_gene_9_7	Module10
TJN_3_TJN_gene_9_8	Module10
TJN_3_TJN_gene_9_11	Module10
TJN_3_processed_gene_15_126	Module10
TJN_3_TJN_gene_17_112	Module10
TJN_3_TJN_gene_17_118	Module10
TJN_3_TJN_gene_18_116	Module10
TJN_3_TJN_gene_18_110	Module10
TJN_3_TJN_gene_18_137	Module10
TJN_3_TJN_gene_24_9	Module10
TJN_3_processed_gene_26_155	Module10
TJN_3_TJN_gene_27_5	Module10
TJN_3_processed_gene_30_139	Module10
TJN_3_TJN_gene_36_133	Module10
TJN_3_TJN_gene_36_151	Module10
TJN_3_processed_gene_42_46	Module10
TJN_3_TJN_gene_44_24	Module10
TJN_3_TJN_gene_45_54	Module10
TJN_3_exonerate_protein2genome_gene_63_4	Module10
TJN_3_exonerate_protein2genome_gene_68_27	Module10
TJN_3_exonerate_protein2genome_gene_73_14	Module10
TJN_3_TJN_gene_75_28	Module10
TJN_3_exonerate_protein2genome_gene_81_64	Module10
TJN_3_TJN_gene_84_6	Module10
TJN_3_processed_gene_84_116	Module10
TJN_3_exonerate_protein2genome_gene_84_76	Module10
TJN_3_TJN_gene_84_7	Module10
TJN_3_exonerate_protein2genome_gene_85_29	Module10
TJN_3_TJN_gene_86_172	Module10
TJN_3_TJN_gene_87_8	Module10
TJN_3_processed_gene_97_141	Module10
TJN_3_TJN_gene_103_101	Module10
TJN_3_TJN_gene_103_115	Module10
TJN_3_TJN_gene_104_128	Module10
TJN_3_processed_gene_105_152	Module10
TJN_3_TJN_gene_105_194	Module10
TJN_3_TJN_gene_109_150	Module10
TJN_3_TJN_gene_109_165	Module10
TJN_3_exonerate_protein2genome_gene_111_154	Module10
TJN_3_exonerate_protein2genome_gene_111_155	Module10
TJN_3_exonerate_protein2genome_gene_112_47	Module10
TJN_3_exonerate_protein2genome_gene_112_41	Module10
TJN_3_processed_gene_113_83	Module10
TJN_3_processed_gene_115_108	Module10
TJN_3_TJN_gene_116_59	Module10
TJN_3_TJN_gene_116_39	Module10
TJN_3_exonerate_protein2genome_gene_118_107	Module10
TJN_3_TJN_gene_118_127	Module10
TJN_3_TJN_gene_118_128	Module10
TJN_3_TJN_gene_118_144	Module10
TJN_3_TJN_gene_118_152	Module10
TJN_3_exonerate_protein2genome_gene_118_117	Module10
TJN_3_TJN_gene_118_168	Module10
TJN_3_exonerate_protein2genome_gene_123_44	Module10
TJN_3_exonerate_protein2genome_gene_123_66	Module10
TJN_3_processed_gene_125_123	Module10
TJN_3_exonerate_protein2genome_gene_127_152	Module10
TJN_3_TJN_gene_128_148	Module10
TJN_3_TJN_gene_128_168	Module10
TJN_3_TJN_gene_129_316	Module10
TJN_3_TJN_gene_129_282	Module10
TJN_4_TJN_gene_1_152	Module10
TJN_4_processed_gene_2_36	Module10
TJN_4_TJN_gene_3_74	Module10
TJN_4_TJN_gene_3_84	Module10
TJN_4_TJN_gene_4_214	Module10
TJN_4_TJN_gene_5_162	Module10
TJN_4_processed_gene_5_155	Module10
TJN_4_TJN_gene_6_112	Module10
TJN_4_processed_gene_11_4	Module10
TJN_4_TJN_gene_11_140	Module10
TJN_4_TJN_gene_12_157	Module10
TJN_4_TJN_gene_13_5	Module10
TJN_4_TJN_gene_16_81	Module10
TJN_4_TJN_gene_17_192	Module10
TJN_4_TJN_gene_20_35	Module10
TJN_4_TJN_gene_23_155	Module10
TJN_4_processed_gene_23_117	Module10
TJN_4_TJN_gene_23_126	Module10
TJN_4_TJN_gene_23_158	Module10
TJN_4_TJN_gene_24_37	Module10
TJN_4_processed_gene_24_96	Module10
[truncated: 31,411 more rows]
