# Supplementary material for: Gap-free genome assembly and comparative analysis reveal the evolution and anthocyanin accumulation mechanism of Rhodomyrtus tomentosa
Source: Hortic Res. 2023 Jan 19;10(3):uhad005. doi: 10.1093/hr/uhad005 (PMC10022486; doi:10.1093/hr/uhad005)
Supplement: Web_Material_uhad005 [file web_material_uhad005.zip › Revision.Supplemental.Table8.csv]

Index	Sub class	Formula	Compounds	Class I	Class II	CAS	Level	TJOF1a	TJOF1b	TJOF1c	TJOF2a	TJOF2b	TJOF2c	TJOF3a	TJOF3b	TJOF3c	TJOF4a	TJOF4b	TJOF4c	TJOStema	TJOStemb	TJOStemc	TJOLeafa	TJOLeafb	TJOLeafc
Lmfn004093	1	C21H24O10	Phloretin-4'-O-glucoside (Trilobatin)	Flavonoids	Chalcones	4192-90-9	1	1.85E+06	2.22E+06	1.29E+06	1.17E+06	1.25E+06	1.09E+06	1.99E+06	3.14E+06	3.36E+06	3.18E+06	2.25E+06	2.78E+06	4.90E+04	3.89E+04	4.26E+04	6.14E+04	5.35E+04	6.90E+04
Zmlp007578	1	C17H12O8	3,3',4-O-Trimethylellagic acid	Tannins	Tannin	1617-49-8	2	1.70E+06	1.77E+06	1.93E+06	2.75E+06	2.90E+06	2.63E+06	2.61E+06	2.84E+06	2.50E+06	6.61E+05	7.59E+05	7.67E+05	2.26E+06	2.30E+06	2.31E+06	2.42E+05	2.20E+05	2.12E+05
Wagp009942	1	C19H18O7	5-Hydroxy-3,7,3',4'-tetramethoxyflavone (Retusin)*	Flavonoids	Flavones	1245-15-4	3	1.47E+07	1.37E+07	1.91E+07	1.66E+07	1.60E+07	1.67E+07	1.52E+07	1.89E+07	1.63E+07	9.83E+06	1.37E+07	1.14E+07	1.73E+07	1.68E+07	1.71E+07	1.20E+06	9.36E+05	8.79E+05
pmp000008	1	C19H18O7	5-Hydroxy-6,7,3',4'-tetramethoxyflavone*	Flavonoids	Flavones	21763-80-4	3	1.67E+07	1.40E+07	1.78E+07	1.56E+07	1.60E+07	1.50E+07	1.63E+07	1.90E+07	1.65E+07	9.12E+06	1.15E+07	1.13E+07	1.56E+07	1.88E+07	1.80E+07	1.02E+06	9.80E+05	1.06E+06
Zayn006347	1	C16H10O8	3,3'-O-Dimethylellagic Acid	Tannins	Tannin	2239-88-5	1	5.13E+05	5.22E+05	5.81E+05	8.68E+05	7.15E+05	9.61E+05	8.85E+05	1.11E+06	7.31E+05	2.54E+05	2.61E+05	2.49E+05	5.12E+05	4.04E+05	4.25E+05	2.56E+04	2.49E+04	2.36E+04
Lmfp003594	1	C28H24O16	Quercetin-3-O-(2''-O-galloyl)galactoside*	Flavonoids	Flavonols	53209-27-1	3	3.60E+05	3.95E+05	4.69E+05	5.46E+05	6.12E+05	4.72E+05	6.04E+05	5.95E+05	5.13E+05	3.15E+05	2.01E+05	2.76E+05	3.35E+05	4.47E+05	4.04E+05	2.47E+05	1.94E+05	1.99E+05
MWSHY0008	1	C21H20O10	Apigenin-6-C-glucoside (Isovitexin)	Flavonoids	Flavones	38953-85-4	3	5.84E+04	6.32E+04	6.17E+04	4.32E+04	3.52E+04	3.12E+04	8.27E+04	7.57E+04	6.85E+04	5.03E+04	4.06E+04	3.48E+04	2.16E+04	1.03E+04	2.20E+04	1.63E+04	1.25E+04	2.71E+04
mws0048	1	C21H20O10	Apigenin-8-C-Glucoside (Vitexin)	Flavonoids	Flavones	3681-93-4	3	9.15E+03	1.14E+04	1.19E+04	8.60E+03	8.93E+03	1.01E+04	2.09E+04	2.00E+04	1.85E+04	1.26E+04	1.20E+04	1.20E+04	1.41E+04	1.27E+04	1.10E+04	9.00E+00	9.00E+00	9.00E+00
Hmjp003248	1	C30H30O19	Luteolin-7-O-(6''-malonyl)glucuronide-5-O-rhamnoside	Flavonoids	Flavones	-	3	2.29E+05	2.71E+05	2.74E+05	2.56E+05	2.28E+05	2.17E+05	2.43E+05	2.42E+05	2.99E+05	3.71E+05	3.16E+05	2.95E+05	4.25E+04	4.14E+04	5.61E+04	1.44E+04	1.01E+04	1.27E+04
HJN104	2	C21H22O13	Dihydromyricetin-3-O-glucoside	Flavonoids	Flavanonols	-	3	1.12E+05	1.25E+05	1.03E+05	1.54E+05	1.66E+05	1.59E+05	1.60E+05	1.36E+05	1.67E+05	2.52E+05	2.10E+05	2.30E+05	3.41E+05	3.07E+05	3.22E+05	7.29E+05	7.00E+05	6.32E+05
pme1201	2	C15H14O5	Phloretin	Flavonoids	Chalcones	60-82-2	3	7.36E+04	7.39E+04	7.39E+04	1.56E+05	1.54E+05	1.79E+05	6.32E+04	8.12E+04	7.00E+04	1.40E+05	1.12E+05	1.47E+05	7.14E+05	6.52E+05	6.97E+05	7.65E+05	8.79E+05	7.22E+05
mws0914	2	C15H12O5	3,5,7-Trihydroxyflavanone (Pinobanksin)	Flavonoids	Flavanonols	548-82-3	1	2.71E+04	2.83E+04	2.52E+04	3.59E+04	3.65E+04	3.77E+04	4.51E+04	4.99E+04	4.05E+04	5.77E+04	5.23E+04	6.20E+04	2.30E+05	2.04E+05	2.19E+05	2.09E+05	2.22E+05	1.91E+05
Wmmp000176	2	C20H18O14	2,3-(s)-hexahydroxydibenzoyl glucose	Tannins	Tannin	-	1	1.02E+06	9.11E+05	7.28E+05	1.10E+06	1.06E+06	8.12E+05	8.54E+05	7.91E+05	6.81E+05	2.80E+05	2.22E+05	2.48E+05	1.34E+06	2.35E+06	1.70E+06	3.53E+06	2.93E+06	3.22E+06
mws1179	2	C21H22O10	Naringenin-7-O-glucoside (Prunin)	Flavonoids	Flavanones	529-55-5	1	3.96E+05	3.92E+05	3.82E+05	4.43E+05	3.77E+05	4.40E+05	5.17E+05	5.53E+05	5.65E+05	5.56E+05	4.81E+05	5.56E+05	1.51E+06	1.32E+06	1.47E+06	4.26E+06	4.39E+06	4.02E+06
Lmsn005788	2	C28H28O14	Phloretin-4'-O-(6''-Galloyl)glucoside	Flavonoids	Chalcones	-	3	1.96E+05	2.28E+05	1.63E+05	1.67E+05	1.67E+05	1.69E+05	1.44E+05	1.89E+05	1.84E+05	6.61E+04	5.90E+04	7.24E+04	4.57E+05	3.63E+05	4.63E+05	7.52E+05	7.22E+05	6.34E+05
Cmhn001369	2	C34H24O22	Casuariin	Tannins	Tannin	79786-04-2	2	2.67E+06	3.04E+06	2.52E+06	3.25E+06	3.15E+06	3.05E+06	2.66E+06	2.73E+06	2.70E+06	1.03E+06	8.98E+05	1.12E+06	7.67E+06	6.92E+06	8.08E+06	9.33E+06	1.00E+07	9.06E+06
Lmsn006093	2	C28H28O14	Phloretin-2'-O-(2''-Galloyl)glucoside	Flavonoids	Chalcones	-	3	1.84E+05	2.31E+05	1.77E+05	1.61E+05	1.54E+05	1.68E+05	1.47E+05	1.74E+05	1.72E+05	6.93E+04	6.00E+04	6.72E+04	4.43E+05	3.74E+05	4.50E+05	7.44E+05	7.96E+05	7.20E+05
Lmqn009304	2	C19H18O5	Eucalyptin (5-Hydroxy-7,4'-dimethoxy-6,8-dimethylflavone)	Flavonoids	Flavanones	3122-88-1	3	2.43E+04	2.36E+04	1.51E+04	1.16E+04	1.20E+04	1.37E+04	8.16E+03	1.09E+04	1.01E+04	1.50E+04	9.79E+03	1.16E+04	6.01E+04	4.54E+04	5.02E+04	5.62E+04	5.88E+04	4.70E+04
pmb3006	2	C21H20O10	Apigenin-7-O-glucoside(Cosmosiin)	Flavonoids	Flavones	578-74-5	3	4.38E+04	5.17E+04	4.09E+04	5.31E+04	6.15E+04	5.85E+04	3.87E+04	5.46E+04	5.93E+04	4.83E+04	3.11E+04	4.33E+04	2.64E+05	2.26E+05	2.33E+05	2.90E+05	2.57E+05	2.60E+05
Hmpn005101	2	C21H24O11	Sieboldin	Flavonoids	Chalcones	18777-73-6	3	6.13E+04	8.53E+04	3.76E+04	8.31E+04	9.16E+04	9.41E+04	4.47E+04	5.43E+04	5.33E+04	3.71E+04	3.05E+04	3.58E+04	3.03E+05	2.67E+05	2.47E+05	4.93E+05	5.11E+05	4.24E+05
MWSHY0075	2	C21H24O10	Phloretin-2'-O-glucoside (Phlorizin)	Flavonoids	Chalcones	60-81-1	1	3.24E+04	2.96E+04	2.88E+04	3.90E+04	3.87E+04	4.88E+04	1.50E+04	2.09E+04	1.48E+04	1.46E+04	1.02E+04	1.06E+04	8.83E+04	1.22E+05	1.14E+05	2.50E+05	2.01E+05	2.28E+05
pme2960	2	C15H12O5	Naringenin chalcone; 2',4,4',6'-Tetrahydroxychalcone	Flavonoids	Chalcones	73692-50-9	3	2.55E+04	2.78E+04	3.01E+04	3.33E+04	2.93E+04	3.48E+04	3.96E+04	3.64E+04	3.94E+04	7.11E+04	5.69E+04	5.73E+04	1.58E+05	1.58E+05	1.38E+05	2.08E+05	1.64E+05	1.82E+05
pme1611	2	C21H22O10	Isohemiphloin	Flavonoids	Flavanones	3682/2/8	3	6.86E+04	8.65E+04	7.56E+04	7.95E+04	8.25E+04	7.93E+04	8.50E+04	7.39E+04	1.03E+05	7.02E+04	5.87E+04	5.56E+04	2.23E+05	1.83E+05	1.81E+05	2.24E+05	2.26E+05	2.27E+05
mws1003	2	C16H12O8	Laricitrin	Flavonoids	Flavonols	53472-37-0	2	1.28E+04	1.32E+04	9.58E+03	9.84E+03	1.53E+04	1.30E+04	1.14E+04	1.15E+04	1.48E+04	1.26E+04	8.17E+03	1.07E+04	1.16E+05	9.83E+04	1.11E+05	4.74E+05	4.94E+05	4.64E+05
HJAP155	2	C21H20O12	Laricitrin-3-O-xyloside	Flavonoids	Flavonols	-	2	2.06E+06	2.25E+06	2.27E+06	1.54E+06	1.79E+06	1.30E+06	1.67E+06	1.65E+06	1.74E+06	7.27E+05	6.29E+05	6.57E+05	3.44E+06	2.98E+06	2.97E+06	1.49E+07	8.45E+06	7.84E+06
Cmhn001271	2	C27H22O18	Gemin D	Tannins	Tannin	84744-46-7	1	1.16E+07	1.30E+07	1.09E+07	9.68E+06	1.04E+07	1.01E+07	8.31E+06	9.67E+06	9.88E+06	3.95E+06	3.79E+06	4.06E+06	1.59E+07	1.63E+07	1.51E+07	1.87E+07	1.66E+07	1.89E+07
Lmsn005704	2	C35H30O19	3-Hydroxyphloretin-4'-O-[4'',6''-O-(S)-HHDP]-¦Â-D-glucoside	Flavonoids	Chalcones	-	3	2.76E+04	3.17E+04	2.05E+04	1.82E+04	1.76E+04	1.92E+04	1.91E+04	1.44E+04	2.04E+04	1.05E+04	6.15E+03	1.26E+04	5.89E+04	7.08E+04	6.07E+04	8.20E+04	1.11E+05	7.76E+04
MWSHY0048	2	C15H12O8	Dihydromyricetin (Ampelopsin)	Flavonoids	Flavanonols	27200-12-0	1	1.75E+05	2.04E+05	1.78E+05	2.57E+05	2.85E+05	2.54E+05	1.91E+05	2.22E+05	2.12E+05	2.60E+05	1.90E+05	2.26E+05	6.62E+05	5.99E+05	6.89E+05	1.55E+06	1.65E+06	1.22E+06
mws0920	2	C15H10O7	Tricetin (5,7,3',4',5'-Pentahydroxyflavone)	Flavonoids	Flavones	520-31-0	3	1.58E+04	2.70E+04	2.09E+04	3.38E+04	2.43E+04	2.69E+04	1.69E+04	2.61E+04	2.33E+04	3.49E+04	2.95E+04	3.37E+04	1.75E+05	1.17E+05	1.65E+05	6.22E+05	6.56E+05	6.19E+05
HJAP012	2	C20H18O10	Luteolin-8-C-arabinoside	Flavonoids	Flavones	-	3	2.54E+04	2.86E+04	2.53E+04	2.95E+04	2.59E+04	2.66E+04	3.69E+04	3.28E+04	3.70E+04	3.08E+04	2.52E+04	2.03E+04	1.96E+05	2.25E+05	2.15E+05	2.31E+05	2.54E+05	2.31E+05
Lmsn004797	2	C21H24O11	3-Hydroxyphloretin-4'-O-glucoside	Flavonoids	Chalcones	-	3	6.64E+04	8.32E+04	6.08E+04	1.11E+05	1.08E+05	1.10E+05	5.16E+04	6.02E+04	6.52E+04	3.52E+04	4.41E+04	5.08E+04	1.47E+05	1.48E+05	1.35E+05	4.29E+05	4.07E+05	4.06E+05
Wmhn003138	2	C27H22O18	Isostrictinin	Tannins	Tannin	87392-62-9	3	1.13E+07	1.43E+07	1.20E+07	1.02E+07	9.80E+06	1.09E+07	7.92E+06	1.04E+07	1.04E+07	4.35E+06	3.97E+06	4.33E+06	1.51E+07	1.54E+07	1.64E+07	1.79E+07	1.97E+07	1.68E+07
pme2954	2	C15H10O7	Quercetin	Flavonoids	Flavonols	117-39-5	3	7.97E+04	1.21E+05	1.12E+05	8.05E+04	8.34E+04	8.62E+04	7.48E+04	5.65E+04	7.97E+04	8.73E+04	6.42E+04	6.38E+04	3.40E+05	3.74E+05	3.31E+05	5.91E+05	3.89E+05	5.28E+05
Lmfn002823	2	C24H20O9	Cinchonain Ib	Flavonoids	Flavanols	85081-24-9	3	2.36E+04	2.55E+04	2.06E+04	2.35E+04	2.51E+04	2.60E+04	1.86E+04	2.16E+04	2.88E+04	1.42E+04	1.50E+04	1.78E+04	1.91E+05	1.73E+05	1.37E+05	2.78E+05	2.55E+05	2.44E+05
HJN055	2	C21H24O10	Dihydrocharcone-4'-O-glucoside	Flavonoids	Chalcones	-	2	1.90E+06	2.85E+06	2.17E+06	4.33E+06	4.36E+06	4.18E+06	1.61E+06	1.92E+06	2.06E+06	1.29E+06	1.21E+06	1.42E+06	1.33E+07	1.25E+07	1.41E+07	2.87E+07	2.95E+07	2.60E+07
Zayn005572	2	C28H24O15	Quercetin-3-(2''-galloyl)rhamnoside	Flavonoids	Flavonols	-	3	2.79E+05	2.91E+05	2.26E+05	3.33E+05	3.11E+05	2.66E+05	2.66E+05	3.27E+05	3.13E+05	2.13E+05	1.57E+05	1.77E+05	1.20E+06	9.94E+05	1.11E+06	3.96E+06	4.37E+06	3.74E+06
Zblp003803	2	C15H14O5	2,4,2',5'-Tetrahydroxydihydrochalcone	Flavonoids	Chalcones	-	3	1.01E+04	1.64E+04	8.70E+03	1.21E+04	2.14E+04	2.14E+04	1.18E+04	9.94E+03	1.09E+04	1.45E+04	1.47E+04	6.39E+03	4.49E+04	4.09E+04	3.51E+04	6.84E+04	7.96E+04	7.81E+04
Hmcp001829	2	C27H30O15	Quercetin-3,7-Di-O-rhamnoside	Flavonoids	Flavonols	28638-13-3	3	2.68E+04	2.49E+04	3.01E+04	4.08E+04	3.88E+04	1.88E+04	3.04E+04	2.02E+04	4.49E+04	9.39E+04	4.80E+04	6.83E+04	6.46E+04	6.33E+04	4.63E+04	1.01E+05	7.88E+04	9.24E+04
pmb2947	2	C45H38O18	Catechin-catechin-catechin	Flavonoids	Flavanols	-	3	4.61E+03	3.73E+03	3.80E+03	2.35E+03	3.72E+03	1.78E+03	2.55E+03	2.18E+03	4.00E+03	5.67E+03	3.44E+03	2.80E+03	7.64E+03	3.66E+03	1.30E+04	1.55E+04	2.05E+04	1.52E+04
pma6218	2	C21H22O9	O-MethylNaringenin-8-C-arabinoside	Flavonoids	Flavanones	-	3	5.30E+04	6.11E+04	5.76E+04	8.11E+04	9.26E+04	8.57E+04	8.07E+04	7.85E+04	8.41E+04	7.02E+04	5.09E+04	6.56E+04	4.17E+05	4.68E+05	4.23E+05	4.97E+05	5.37E+05	5.81E+05
pme2246	3	C14H6O8	Ellagic acid	Tannins	Tannin	476-66-4	3	7.33E+06	8.99E+06	6.86E+06	9.69E+06	9.35E+06	1.09E+07	9.06E+06	1.13E+07	7.61E+06	3.46E+06	3.97E+06	4.45E+06	6.80E+06	6.46E+06	6.57E+06	8.00E+06	8.82E+06	8.16E+06
Lmyp003873	3	C28H24O16	Quercetin-3-O-(2''-O-galloyl)glucoside*	Flavonoids	Flavonols	69624-79-9	3	3.80E+05	4.08E+05	3.80E+05	4.87E+05	5.51E+05	4.92E+05	5.28E+05	5.51E+05	5.39E+05	3.29E+05	1.81E+05	2.76E+05	3.36E+05	4.31E+05	4.02E+05	6.94E+05	2.00E+05	2.57E+05
Lmyn003256	3	C27H22O18	Isocorilagin	Tannins	Tannin	-	2	9.98E+06	1.24E+07	1.05E+07	1.44E+07	1.26E+07	1.64E+07	1.16E+07	1.39E+07	1.12E+07	4.09E+06	4.57E+06	5.83E+06	6.13E+06	4.70E+06	5.21E+06	1.53E+07	1.67E+07	1.44E+07
Lmmp003817	3	C24H22O14	Kaempferol-3-O-(6''-malonyl)glucoside*	Flavonoids	Flavonols	-	3	6.38E+04	6.36E+04	6.10E+04	7.83E+04	8.37E+04	6.83E+04	1.09E+05	1.00E+05	1.46E+05	5.43E+04	4.97E+04	4.71E+04	4.54E+04	4.60E+04	3.75E+04	6.51E+04	4.94E+04	4.93E+04
pmp000587	3	C24H22O14	Luteolin-7-O-(6''-malonyl)glucoside*	Flavonoids	Flavones	-	3	4.45E+04	5.08E+04	5.12E+04	7.74E+04	4.55E+04	4.97E+04	7.13E+04	7.34E+04	1.15E+05	4.71E+04	3.29E+04	3.54E+04	6.95E+04	6.04E+04	4.65E+04	6.24E+04	5.55E+04	6.73E+04
Lmdp004892	3	C24H22O14	Kaempferol-3-O-(6''-malonyl)galactoside*	Flavonoids	Flavonols	-	3	4.45E+04	5.08E+04	5.12E+04	7.74E+04	4.55E+04	4.97E+04	7.13E+04	7.34E+04	1.15E+05	4.71E+04	3.29E+04	3.54E+04	6.95E+04	6.04E+04	4.65E+04	6.24E+04	5.55E+04	6.73E+04
pma0724	3	C21H22O10	Naringenin-6-C-Glucoside	Flavonoids	Flavanones	3682/3/9	3	1.72E+04	2.13E+04	1.21E+04	1.35E+04	3.37E+04	3.05E+04	2.22E+04	2.24E+04	2.11E+04	1.33E+04	8.43E+03	1.49E+04	2.19E+04	6.48E+03	1.80E+04	2.28E+04	2.76E+04	3.09E+04
MWSHY0100	4	C20H18O11	Avicularin(Quercetin-3-O-¦Á-L-arabinofuranoside)*	Flavonoids	Flavonols	572-30-5	1	2.69E+07	2.84E+07	2.66E+07	1.91E+07	2.06E+07	2.02E+07	2.10E+07	2.08E+07	2.36E+07	1.91E+07	1.97E+07	2.05E+07	1.11E+07	1.09E+07	1.04E+07	3.54E+07	5.26E+07	5.38E+07
Lmfn004036	4	C20H18O11	Morin-3-O-lyxoside	Flavonoids	Flavonols	-	1	7.62E+06	1.03E+07	7.89E+06	8.09E+06	9.11E+06	7.34E+06	7.03E+06	7.54E+06	9.32E+06	8.18E+06	8.10E+06	7.58E+06	3.93E+06	3.45E+06	3.66E+06	2.27E+07	2.51E+07	2.98E+07
Lmsn006257	4	C35H30O18	Phloretin-4'-O-[4',6'-O-(S)-HHDP]-¦Â-D-glucoside	Flavonoids	Chalcones	-	3	4.72E+05	5.18E+05	3.64E+05	2.36E+05	2.24E+05	2.18E+05	2.67E+05	3.44E+05	3.40E+05	1.70E+05	1.90E+05	2.01E+05	1.41E+05	1.14E+05	1.37E+05	4.54E+05	4.72E+05	4.26E+05
mws0919	4	C21H20O10	Kaempferol-3-O-rhamnoside (Afzelin)(Kaempferin)	Flavonoids	Flavonols	482-39-3	3	1.72E+05	2.23E+05	1.82E+05	2.00E+05	2.05E+05	2.16E+05	2.22E+05	2.31E+05	2.22E+05	1.11E+05	8.06E+04	1.05E+05	1.26E+05	1.05E+05	1.22E+05	5.75E+06	5.54E+06	5.84E+06
Lmfp004055	4	C20H18O11	Morin-3-O-xyloside*	Flavonoids	Flavonols	-	1	2.64E+07	2.56E+07	2.04E+07	2.14E+07	2.20E+07	1.94E+07	2.05E+07	2.28E+07	2.09E+07	1.69E+07	1.62E+07	2.11E+07	1.11E+07	1.08E+07	1.09E+07	5.30E+07	5.43E+07	5.21E+07
Lmfn003630	4	C20H18O12	Myricetin-3-O-xyloside	Flavonoids	Flavonols	-	1	1.17E+07	1.49E+07	9.98E+06	1.31E+07	1.39E+07	1.39E+07	1.12E+07	1.09E+07	1.20E+07	9.90E+06	9.65E+06	1.00E+07	6.74E+06	6.37E+06	7.64E+06	2.26E+07	2.08E+07	2.13E+07
Lmpp003465	4	C21H20O13	Myricetin-3-O-¦Â-D-glucoside*	Flavonoids	Flavonols	19833-12-6	1	2.08E+07	2.50E+07	2.75E+07	1.84E+07	2.19E+07	2.31E+07	1.99E+07	1.97E+07	2.34E+07	2.73E+07	2.36E+07	2.77E+07	1.05E+07	9.83E+06	1.04E+07	3.09E+07	3.20E+07	3.37E+07
pmn001637	4	C20H18O10	Kaempferol-3-O-arabinoside (Juglanin)	Flavonoids	Flavonols	5041-67-8	1	3.77E+05	4.24E+05	3.27E+05	3.91E+05	3.41E+05	3.84E+05	3.51E+05	4.13E+05	3.87E+05	2.34E+05	1.68E+05	2.11E+05	3.38E+05	2.85E+05	3.22E+05	6.48E+06	6.36E+06	6.00E+06
pme2459	4	C21H20O11	Luteolin-7-O-glucoside (Cynaroside)	Flavonoids	Flavones	5373/11/5	3	2.24E+06	2.37E+06	2.90E+06	2.12E+06	2.19E+06	1.53E+06	3.76E+06	2.09E+06	3.44E+06	6.12E+06	5.10E+06	1.42E+07	1.60E+06	1.29E+06	1.04E+06	1.54E+07	1.21E+07	1.23E+07
Hmcp001329	4	C32H38O21	Quercetin-3-O-xylosyl(1¡ú2)glucosyl(1¡ú2)glucoside	Flavonoids	Flavonols	-	3	2.38E+04	2.78E+04	2.41E+04	2.49E+04	2.45E+04	2.84E+04	2.65E+04	2.39E+04	2.90E+04	7.65E+03	5.65E+03	9.53E+03	1.06E+04	5.64E+03	4.42E+03	3.88E+05	3.59E+05	4.42E+05
Wbtp004753	4	C15H10O7	1,2,3,7,8-pentahydroxy-6-methylanthracene-9,10-dione	Flavonoids	Other Flavonoids	-	2	1.36E+05	1.33E+05	2.03E+05	8.03E+04	1.12E+05	6.77E+04	1.14E+05	1.08E+05	1.08E+05	7.63E+04	1.05E+05	1.15E+05	5.67E+04	3.53E+04	5.16E+04	3.64E+05	3.57E+05	3.20E+05
mws4183	4	C20H18O11	Quercetin-3-O-arabinoside	Flavonoids	Flavonols	22255-13-6	2	8.21E+06	9.37E+06	6.01E+06	7.46E+06	6.04E+06	6.71E+06	6.57E+06	6.23E+06	6.78E+06	8.09E+06	6.00E+06	7.10E+06	3.53E+06	2.81E+06	3.52E+06	2.10E+07	2.30E+07	1.71E+07
HJAP148	4	C26H28O15	Kaempferol-3-O-sambubioside	Flavonoids	Flavonols	27661-51-4	3	2.16E+05	3.22E+05	2.68E+05	2.53E+05	2.46E+05	2.06E+05	4.46E+05	3.72E+05	4.53E+05	1.41E+05	1.76E+05	1.49E+05	6.13E+04	4.31E+04	4.22E+04	1.65E+06	1.74E+06	1.69E+06
Lmmp003306	4	C25H26O15	Quercetin-3-O-xylosyl(1¡ú2)arabinoside	Flavonoids	Flavonols	-	3	7.17E+04	1.22E+05	8.26E+04	4.03E+04	4.45E+04	4.92E+04	4.78E+04	4.01E+04	4.30E+04	2.42E+04	1.85E+04	1.70E+04	9.24E+03	2.31E+04	1.83E+04	9.60E+04	1.21E+05	1.08E+05
mws0061	4	C21H20O12	Quercetin-3-O-galactoside (Hyperin)	Flavonoids	Flavonols	482-36-0	2	3.28E+05	2.82E+05	2.73E+05	3.86E+05	3.62E+05	3.35E+05	3.16E+05	3.29E+05	3.25E+05	2.86E+05	2.40E+05	3.11E+05	3.55E+05	3.95E+05	3.68E+05	1.41E+06	1.67E+06	1.49E+06
Hmcp002539	4	C22H22O11	Isorhamnetin-3-O-rhamnoside	Flavonoids	Flavonols	-	3	1.81E+05	1.98E+05	2.11E+05	2.45E+05	2.39E+05	2.20E+05	2.20E+05	2.03E+05	2.33E+05	2.46E+05	1.80E+05	2.12E+05	5.36E+05	4.61E+05	4.69E+05	2.11E+06	1.91E+06	1.80E+06
mws0045	4	C21H20O11	Quercetin-3-O-rhamnoside(Quercitrin)	Flavonoids	Flavonols	522-12-3	3	2.17E+06	2.05E+06	2.24E+06	1.84E+06	1.95E+06	1.70E+06	1.87E+06	1.96E+06	2.16E+06	1.37E+06	1.11E+06	1.24E+06	7.65E+05	8.16E+05	7.11E+05	8.34E+06	9.86E+06	8.19E+06
Lmdp002969	4	C21H20O13	Myricetin-3-O-galactoside*	Flavonoids	Flavonols	15648-86-9	1	1.81E+06	2.08E+06	1.67E+06	1.77E+06	1.80E+06	1.89E+06	1.79E+06	2.09E+06	2.70E+06	2.71E+06	1.86E+06	7.11E+05	6.25E+05	7.68E+05	1.27E+06	3.43E+06	3.18E+06	2.88E+06
mws0056	4	C21H20O12	Myricetin-3-O-rhamnoside (Myricitrin)	Flavonoids	Flavonols	17912-87-7	1	4.72E+06	6.05E+06	4.22E+06	5.78E+06	5.54E+06	4.72E+06	4.37E+06	4.18E+06	5.19E+06	5.54E+06	2.96E+06	3.70E+06	3.33E+06	2.85E+06	3.09E+06	2.16E+07	2.21E+07	2.12E+07
pme0321	4	C21H20O10	Kaempferol-7-O-rhamnoside	Flavonoids	Flavonols	20196-89-8	3	1.52E+05	1.88E+05	1.67E+05	1.80E+05	1.88E+05	1.72E+05	1.64E+05	1.98E+05	2.03E+05	1.05E+05	7.91E+04	9.82E+04	1.10E+05	8.40E+04	9.46E+04	5.83E+06	5.56E+06	5.06E+06
MWSHY0151	4	C15H10O8	Quercetagetin; 3,3',4',5,6,7-Hexahydroxyflavone	Flavonoids	Flavonols	90-18-6	3	7.25E+03	2.77E+04	2.47E+04	4.24E+04	4.76E+04	3.58E+04	5.20E+04	4.04E+04	5.68E+04	1.77E+05	1.46E+05	1.69E+05	2.29E+04	2.86E+04	1.43E+04	9.27E+05	7.95E+05	8.75E+05
Cmsp004086	4	C16H14O6	Dihydrokaempferide	Flavonoids	Flavanonols	137225-59-3	3	1.27E+05	1.34E+05	1.39E+05	1.46E+05	9.24E+04	1.47E+05	2.16E+05	9.61E+04	9.36E+04	1.31E+05	1.22E+05	7.48E+04	4.97E+04	6.37E+04	4.66E+04	2.90E+05	2.08E+05	3.50E+05
mws0913	4	C21H20O11	Kaempferol-3-O-galactoside (Trifolin)	Flavonoids	Flavonols	23627-87-4	3	1.94E+05	2.04E+05	1.55E+05	1.52E+05	1.96E+05	1.48E+05	1.59E+05	1.64E+05	1.83E+05	5.58E+05	3.84E+05	3.14E+05	1.11E+05	2.86E+05	1.04E+05	1.66E+06	1.58E+06	1.36E+06
mws0089	4	C21H20O11	Kaempferol-7-O-glucoside	Flavonoids	Flavonols	16290-07-6	3	1.88E+05	2.45E+05	2.17E+05	1.79E+05	1.90E+05	1.80E+05	1.64E+05	2.40E+05	2.56E+05	6.32E+05	5.22E+05	2.80E+05	1.02E+05	3.09E+05	8.32E+04	1.84E+06	1.81E+06	1.68E+06
Lmyp003349	4	C28H24O16	Quercetin-3-O-(6''-O-galloyl)glucoside	Flavonoids	Flavonols	56316-75-7	3	1.99E+05	1.64E+05	1.93E+05	2.23E+05	2.44E+05	2.28E+05	1.98E+05	1.86E+05	1.93E+05	1.41E+05	9.20E+04	9.18E+04	2.13E+05	2.16E+05	1.93E+05	6.72E+05	5.44E+05	1.98E+05
Xmyp005654	4	C21H20O11	Kaempferol-4'-O-glucoside	Flavonoids	Flavonols	-	1	2.15E+06	1.93E+06	2.57E+06	2.05E+06	1.90E+06	1.83E+06	2.35E+06	2.01E+06	1.63E+06	4.79E+06	3.59E+06	7.42E+06	1.69E+06	1.29E+06	1.19E+06	1.48E+07	1.32E+07	1.27E+07
pmn001640	4	C20H18O12	Myricetin-3-O-arabinoside	Flavonoids	Flavonols	132679-85-7	1	1.22E+07	1.17E+07	9.05E+06	1.09E+07	1.31E+07	1.25E+07	1.06E+07	1.04E+07	9.37E+06	8.47E+06	7.30E+06	6.95E+06	5.46E+06	4.34E+06	6.52E+06	2.17E+07	1.96E+07	1.59E+07
Lmdp003509	4	C20H18O11	Quercetin-3-O-xyloside (Reynoutrin)*	Flavonoids	Flavonols	549-32-6	1	2.11E+07	2.32E+07	2.83E+07	1.92E+07	2.17E+07	1.85E+07	2.08E+07	2.34E+07	1.99E+07	2.23E+07	2.07E+07	2.11E+07	1.03E+07	8.11E+06	9.05E+06	4.07E+07	4.19E+07	4.30E+07
Zahp003766	4	C26H28O16	Quercetin 3-O-glucoside 7-O-xyloside	Flavonoids	Flavonols	-	1	1.45E+05	1.61E+05	1.75E+05	1.18E+05	1.25E+05	1.28E+05	1.15E+05	1.15E+05	1.16E+05	7.76E+04	7.83E+04	6.81E+04	2.42E+04	4.90E+04	3.28E+04	2.24E+06	1.93E+06	2.07E+06
MWSHY0106	4	C15H10O8	Myricetin	Flavonoids	Flavonols	529-44-2	1	4.56E+04	4.16E+04	5.21E+04	5.85E+04	4.72E+04	4.44E+04	4.54E+04	6.07E+04	4.48E+04	2.35E+05	1.73E+05	2.21E+05	1.50E+04	2.18E+04	1.34E+04	1.15E+06	1.05E+06	1.18E+06
Lmjp002596	4	C26H28O16	Quercetin-3-O-sambubioside*	Flavonoids	Flavonols	83048-35-5	1	1.49E+05	1.55E+05	2.01E+05	1.32E+05	1.02E+05	1.35E+05	1.02E+05	1.16E+05	1.34E+05	8.98E+04	5.99E+04	5.95E+04	2.28E+04	3.01E+04	3.78E+04	2.31E+06	2.09E+06	2.13E+06
Hmpp003270	4	C21H20O11	Luteolin-4'-O-glucoside*	Flavonoids	Flavones	6920-38-3	3	2.49E+06	2.54E+06	2.30E+06	2.26E+06	1.83E+06	1.95E+06	3.62E+06	3.67E+06	4.17E+06	1.94E+07	4.19E+06	3.93E+06	1.70E+06	1.29E+06	1.00E+06	1.43E+07	1.04E+07	1.36E+07
Lmln001951	4	C26H28O16	Quercetin-3-O-(6''-O-arabinosyl)glucoside	Flavonoids	Flavonols	-	3	1.42E+04	1.15E+04	8.73E+03	1.12E+04	1.19E+04	1.16E+04	8.62E+03	1.01E+04	9.53E+03	1.03E+04	9.17E+03	6.98E+03	3.84E+03	3.95E+03	3.85E+03	1.84E+05	2.03E+05	1.89E+05
Lmbp002336	4	C27H30O16	Quercetin-3-O-(2''-O-rhamnosyl)galactoside	Flavonoids	Flavonols	-	3	4.76E+04	2.22E+04	3.67E+04	5.04E+04	4.64E+04	4.06E+04	2.74E+04	3.40E+04	3.34E+04	3.79E+04	4.32E+04	3.07E+04	8.10E+03	1.08E+04	1.46E+04	9.28E+04	1.06E+05	9.83E+04
pmb0665	4	C27H30O16	Orientin-7-O-glucoside	Flavonoids	Flavones	-	3	4.10E+04	3.08E+04	3.32E+04	4.19E+04	4.32E+04	3.41E+04	4.26E+04	3.73E+04	3.68E+04	4.15E+04	1.80E+04	5.35E+04	1.14E+04	1.24E+04	9.54E+03	9.99E+05	1.62E+06	1.11E+06
HJAP005	4	C22H22O13	Laricitrin-3-O-glucoside	Flavonoids	Flavonols	39986-90-8	2	2.34E+06	2.05E+06	2.23E+06	1.65E+06	1.59E+06	1.56E+06	1.87E+06	1.81E+06	1.76E+06	1.77E+06	1.35E+06	1.55E+06	1.48E+06	1.77E+06	1.46E+06	6.55E+06	6.77E+06	6.25E+06
MWSHY0102	4	C15H10O7	Morin	Flavonoids	Flavonols	480-16-0	3	1.02E+04	1.54E+04	1.95E+04	1.43E+04	1.14E+04	2.16E+04	1.07E+04	1.52E+04	1.37E+04	2.04E+04	1.54E+04	1.58E+04	1.25E+04	1.57E+04	1.03E+04	4.70E+04	3.96E+04	4.60E+04
Lmtp004044	4	C26H28O16	Quercetin-3-O-apiosyl(1¡ú2)galactoside*	Flavonoids	Flavonols	-	1	2.01E+05	1.81E+05	1.71E+05	1.55E+05	1.26E+05	1.48E+05	1.41E+05	1.43E+05	1.53E+05	9.67E+04	9.79E+04	8.30E+04	2.96E+04	4.27E+04	3.51E+04	2.42E+06	2.13E+06	2.50E+06
Zmcp002666	4	C27H30O17	Quercetin-3,7-Di-O-glucoside	Flavonoids	Flavonols	-	3	1.02E+05	8.73E+04	1.04E+05	6.94E+04	7.26E+04	7.88E+04	6.26E+04	7.92E+04	8.19E+04	8.28E+04	6.36E+04	6.56E+04	3.68E+04	3.64E+04	3.41E+04	3.84E+05	4.82E+05	5.23E+05
Lmnp002413	4	C27H30O15	Luteolin-6-C-glucoside-7-O-rhamnoside	Flavonoids	Flavones	-	3	2.17E+04	1.50E+04	1.59E+04	1.56E+04	5.57E+03	1.09E+04	6.35E+03	1.18E+04	1.35E+04	2.73E+04	2.47E+04	2.49E+04	1.78E+04	1.61E+04	1.94E+04	3.50E+04	2.49E+04	2.97E+04
Wbtp004961	4	C15H10O7	1,2,4,5-tetrahydroxy-7-(hydroxymethyl)anthracene-9,10-dione	Flavonoids	Other Flavonoids	-	1	1.53E+05	1.25E+05	1.54E+05	7.23E+04	1.13E+05	8.78E+04	1.37E+05	1.15E+05	1.04E+05	1.08E+05	8.79E+04	9.19E+04	5.28E+04	9.08E+04	5.02E+04	3.40E+05	2.96E+05	2.78E+05
mws0064	5	C15H12O6	Eriodictyol (5,7,3',4'-Tetrahydroxyflavanone)	Flavonoids	Flavanones	552-58-9	2	2.00E+05	2.76E+05	2.41E+05	6.63E+05	5.76E+05	6.43E+05	1.90E+05	2.49E+05	2.03E+05	4.31E+04	5.09E+04	6.68E+04	2.78E+04	2.07E+04	2.42E+04	1.51E+04	1.60E+04	1.58E+04
pmb3000	5	C24H24O12	Chrysoeriol-7-O-(6''-acetyl)glucoside	Flavonoids	Flavones	-	3	2.85E+04	2.12E+04	2.86E+04	3.87E+04	2.78E+04	3.48E+04	3.06E+04	2.90E+04	4.07E+04	2.24E+04	1.41E+04	2.45E+04	7.92E+03	5.46E+03	4.88E+03	2.09E+04	1.67E+04	1.52E+04
Lmqn002073	5	C41H28O26	Squarrosanin B	Tannins	Tannin	-	3	2.39E+05	2.45E+05	2.15E+05	2.01E+05	2.11E+05	2.21E+05	1.47E+05	1.74E+05	1.71E+05	2.69E+04	1.74E+04	2.18E+04	1.65E+04	4.62E+04	4.47E+04	1.12E+05	9.48E+04	8.85E+04
Zahp003364	5	C26H28O17	myricetin-3-O-¦Â-D-xylopyranosyl-(1¡ú2)-¦Â-D-glucopyranoside	Flavonoids	Flavonols	-	1	1.04E+06	1.31E+06	1.33E+06	1.75E+06	1.62E+06	1.49E+06	1.89E+06	1.75E+06	2.12E+06	1.98E+06	1.86E+06	1.84E+06	1.80E+05	1.99E+05	1.92E+05	7.02E+05	6.96E+05	6.00E+05
HJAP006	5	C23H24O13	Syringetin-7-O-glucoside	Flavonoids	Flavonols	-	1	8.23E+06	8.37E+06	8.28E+06	1.10E+07	1.01E+07	9.18E+06	9.60E+06	9.75E+06	9.29E+06	4.65E+06	4.01E+06	4.71E+06	6.59E+05	7.38E+05	6.87E+05	5.39E+05	4.96E+05	9.57E+05
Wbtn006810	5	C15H12O6	6,7-dihydroxy-1,3-dimethoxyxanthen-9-one	Flavonoids	Other Flavonoids	-	2	2.72E+05	3.42E+05	2.96E+05	8.09E+05	7.15E+05	8.02E+05	2.53E+05	3.08E+05	2.42E+05	6.10E+04	6.26E+04	8.47E+04	2.99E+04	2.41E+04	2.71E+04	1.88E+04	2.10E+04	2.23E+04
Lmsp003729	5	C27H30O17	Myricetin-3-O-rutinoside	Flavonoids	Flavonols	-	2	5.86E+05	5.91E+05	5.22E+05	7.78E+05	7.90E+05	7.45E+05	1.07E+06	1.06E+06	1.06E+06	6.10E+05	6.73E+05	7.87E+05	8.79E+04	8.53E+04	9.96E+04	6.22E+05	5.50E+05	5.00E+05
Lmfn005487	5	C15H10O10S	Quercetin-3-O-Sulfonate	Flavonoids	Flavonols	60889-05-6	3	2.55E+04	3.30E+04	2.08E+04	1.16E+05	9.99E+04	9.71E+04	9.38E+03	1.01E+04	1.19E+04	7.44E+03	5.93E+03	7.17E+03	8.06E+03	1.29E+04	8.88E+03	2.05E+04	1.87E+04	1.98E+04
Hmcp002399	5	C23H24O13	Limocitrin-3-O-glucoside	Flavonoids	Flavonols	-	1	9.17E+06	9.36E+06	8.98E+06	1.06E+07	9.47E+06	1.10E+07	9.44E+06	1.06E+07	1.20E+07	5.64E+06	4.72E+06	4.51E+06	8.07E+05	7.65E+05	7.68E+05	6.70E+05	5.31E+05	4.77E+05
pmn001620	5	C14H12O11	Chebulic acid	Tannins	Tannin	23725-05-5	3	3.72E+04	3.17E+04	4.37E+04	4.08E+04	4.83E+04	4.28E+04	4.56E+04	4.11E+04	4.09E+04	1.47E+04	2.39E+04	2.03E+04	7.30E+03	8.12E+03	8.21E+03	1.04E+04	9.02E+03	9.01E+03
Lmsn002494	5	C19H14O12	Ellagic acid-4-O-Xyloside	Tannins	Tannin	139163-18-1	2	1.02E+07	1.05E+07	1.00E+07	1.21E+07	1.39E+07	1.43E+07	1.13E+07	1.47E+07	1.35E+07	9.04E+06	6.41E+06	8.42E+06	2.39E+06	1.94E+06	2.16E+06	1.27E+07	9.50E+06	9.24E+06
Zayp004030	5	C28H24O17	Myricetin-3-O-(2''-galloyl)glucoside	Flavonoids	Flavonols	-	3	2.41E+05	2.81E+05	2.74E+05	5.52E+05	6.01E+05	4.49E+05	8.22E+05	7.68E+05	4.54E+05	2.49E+05	3.53E+05	3.20E+05	3.47E+03	1.31E+04	6.54E+02	1.61E+03	2.81E+03	7.50E+03
Hmdn001667	5	C20H16O13	Ellagic acid-4-O-glucoside	Tannins	Tannin	-	3	3.87E+06	3.93E+06	3.32E+06	4.69E+06	4.68E+06	4.97E+06	5.09E+06	5.15E+06	4.65E+06	2.56E+06	2.33E+06	2.33E+06	7.77E+05	7.73E+05	9.10E+05	3.60E+06	3.86E+06	3.40E+06
Lmsn002071	5	C34H26O22	Tellimagrandin I	Tannins	Tannin	79786-08-6	1	8.91E+05	1.20E+06	1.15E+06	1.47E+06	1.38E+06	1.57E+06	1.36E+06	1.47E+06	1.06E+06	3.39E+05	5.08E+05	5.45E+05	7.56E+05	5.07E+05	6.09E+05	4.14E+05	1.48E+06	9.00E+00
Hmdp001587	5	C34H26O22	Tercatain	Tannins	Tannin	103744-87-2	1	1.07E+06	1.13E+06	1.15E+06	1.30E+06	1.05E+06	1.51E+06	1.12E+06	1.43E+06	1.11E+06	3.28E+05	4.33E+05	4.44E+05	6.25E+05	5.10E+05	5.09E+05	1.41E+06	5.56E+05	1.52E+05
mws0071	5	C21H20O9	Apigenin-4'-O-rhamnoside	Flavonoids	Flavones	133538-77-9	3	2.32E+03	3.11E+03	2.46E+03	2.68E+03	1.91E+03	3.29E+03	2.74E+03	4.00E+03	2.78E+03	2.05E+03	1.77E+03	2.31E+03	9.00E+00	9.00E+00	9.00E+00	2.49E+03	2.36E+03	1.71E+03
Hmdp001794	5	C35H28O20	Quercetin-3-O-(2'',3''-O-digalloyl)-glucoside	Flavonoids	Flavonols	-	3	1.08E+06	1.21E+06	1.51E+06	1.06E+06	1.58E+06	1.07E+06	1.10E+06	8.19E+05	1.03E+06	5.52E+05	7.50E+05	7.21E+05	2.65E+05	2.66E+05	2.54E+05	2.48E+05	2.32E+05	2.43E+05
pmp000596	5	C27H30O17	Quercetin-3-O-(2''-O-galactosyl)glucoside	Flavonoids	Flavonols	56782-99-1	3	8.56E+04	7.04E+04	9.05E+04	5.84E+04	7.04E+04	8.45E+04	4.68E+04	8.64E+04	8.56E+04	5.65E+04	4.23E+04	5.80E+04	2.03E+04	2.39E+04	2.29E+04	1.39E+04	3.20E+04	2.21E+04
Hmmp007513	6	C19H18O8	5,7-Dihydroxy-6,3',4',5'-tetramethoxyflavone (Arteanoflavone)*	Flavonoids	Flavones	68710-17-8	1	7.02E+05	6.78E+05	6.92E+05	8.84E+04	7.10E+04	7.11E+04	5.29E+04	6.14E+04	6.14E+04	3.17E+04	2.88E+04	2.81E+04	4.69E+05	4.65E+05	3.93E+05	1.39E+05	1.06E+05	1.20E+05
Hmcp001618	6	C32H38O20	Quercetin-3-O-(2''-O-Xylosyl)rutinoside	Flavonoids	Flavonols	129235-39-8	3	2.61E+04	3.72E+04	4.12E+04	1.89E+04	1.93E+04	3.50E+04	3.06E+04	1.13E+04	2.03E+04	4.15E+03	7.24E+03	7.50E+03	2.01E+04	8.11E+03	1.70E+04	8.81E+03	5.77E+03	7.47E+03
Zmap009745	6	C18H16O7	Ayanin (3',5-Dihydroxy-3,4',7-Trimethoxyflavone)*	Flavonoids	Flavones	572-32-7	1	2.20E+06	1.88E+06	1.88E+06	1.16E+06	1.07E+06	1.11E+06	8.26E+05	8.58E+05	9.67E+05	2.67E+05	1.85E+05	1.59E+05	5.56E+05	5.69E+05	5.72E+05	2.18E+05	1.86E+05	1.74E+05
Lmfn004769	6	C27H22O15	Quercetin-3-O-(4''-O-galloyl)arabinoside	Flavonoids	Flavonols	-	3	5.17E+05	6.35E+05	4.83E+05	4.69E+05	4.35E+05	4.18E+05	2.99E+05	3.46E+05	3.31E+05	1.88E+05	1.25E+05	1.47E+05	3.30E+05	2.63E+05	2.98E+05	2.34E+05	2.57E+05	2.23E+05
Lmfn003760	6	C21H18O13	Quercetin-4'-O-glucuronide	Flavonoids	Flavonols	201463-36-7	3	1.26E+05	1.33E+05	2.14E+05	9.30E+04	8.57E+04	7.90E+04	7.03E+04	8.45E+04	1.32E+05	3.79E+04	2.78E+04	4.88E+04	1.07E+05	1.31E+05	1.27E+05	1.55E+05	1.35E+05	1.27E+05
mws0917	6	C17H14O7	3,7-Di-O-methylquercetin	Flavonoids	Flavonols	2068/2/2	2	7.92E+05	7.65E+05	6.02E+05	3.05E+05	2.75E+05	3.15E+05	2.13E+05	2.82E+05	2.53E+05	8.67E+04	5.54E+04	5.88E+04	1.13E+05	9.25E+04	1.07E+05	1.78E+05	1.69E+05	1.63E+05
Wagp009729	6	C20H20O9	5,7-Dihydroxy-3,6,8,3',4'-Pentamethoxyflavone*	Flavonoids	Flavones	-	3	3.41E+05	3.47E+05	4.14E+05	2.88E+05	2.53E+05	2.04E+05	1.75E+05	1.47E+05	1.73E+05	7.59E+04	5.11E+04	5.12E+04	1.51E+05	1.50E+05	1.51E+05	2.36E+05	2.41E+05	2.45E+05
Wagp009413	6	C19H18O8	5,7-Dihydroxy-3,4',6,8-tetramethoxyflavone*	Flavonoids	Flavones	50461-86-4	1	7.83E+05	6.15E+05	6.63E+05	7.80E+04	7.81E+04	7.51E+04	6.01E+04	6.40E+04	5.88E+04	3.29E+04	2.72E+04	2.88E+04	3.96E+05	4.22E+05	4.34E+05	1.35E+05	1.14E+05	1.11E+05
Lmmn004912	6	C16H12O7	3-O-Methylquercetin	Flavonoids	Flavonols	1486-70-0	3	2.44E+04	2.68E+04	2.06E+04	1.57E+04	1.31E+04	1.39E+04	1.47E+04	1.62E+04	1.35E+04	1.02E+04	1.19E+04	1.12E+04	1.90E+04	1.75E+04	1.78E+04	1.90E+04	2.39E+04	2.29E+04
Zmjp009119	6	C19H18O8	5,4'-Dihydroxy-3,6,7,3'-tetramethoxyflavone*	Flavonoids	Flavones	130252-52-7	1	1.50E+06	1.37E+06	1.47E+06	1.05E+06	9.27E+05	9.29E+05	7.38E+05	8.71E+05	9.36E+05	3.72E+05	2.74E+05	1.20E+05	2.38E+05	3.06E+05	3.12E+04	4.44E+05	4.38E+05	3.75E+05
Lmjp006533	6	C18H16O7	4',5-Dihydroxy-3,3',7-Trimethoxyflavone; Pachypodol*	Flavonoids	Flavones	33708-72-4	1	2.18E+06	2.00E+06	2.09E+06	1.08E+06	1.08E+06	1.03E+06	8.75E+05	8.55E+05	9.78E+05	2.83E+05	2.02E+05	1.76E+05	5.92E+05	5.99E+05	5.64E+05	2.29E+05	1.90E+05	1.82E+05
Wagp009874	6	C20H20O9	3',4'-Dihydroxy-5,6,7,8,5'-Pentamethoxyflavone*	Flavonoids	Flavones	-	3	3.73E+05	3.74E+05	3.83E+05	2.60E+05	2.63E+05	2.39E+05	1.72E+05	1.65E+05	1.79E+05	6.96E+04	4.28E+04	4.94E+04	1.64E+05	1.54E+05	1.54E+05	2.35E+05	2.44E+05	2.46E+05
mws1002	6	C17H14O8	Syringetin	Flavonoids	Flavonols	4423-37-4	2	1.05E+06	1.14E+06	8.39E+05	6.29E+05	5.08E+05	6.55E+05	3.33E+05	4.70E+05	3.95E+05	2.29E+05	1.64E+05	1.95E+05	2.30E+05	1.79E+05	2.10E+05	9.00E+05	1.03E+06	9.60E+05
Zajp007311	6	C20H20O7	3',4',5',5,7-Pentamethoxyflavone	Flavonoids	Flavones	53350-26-8	3	8.53E+03	6.75E+03	2.97E+03	2.04E+03	1.94E+03	3.26E+03	2.24E+03	4.90E+03	1.65E+03	3.02E+03	4.63E+03	1.67E+03	4.17E+03	3.26E+03	6.78E+03	2.25E+03	2.17E+03	2.66E+03
MWS20148	6	C21H20O10	Apigenin-4'-O-glucoside	Flavonoids	Flavones	-	3	2.38E+05	2.40E+05	2.35E+05	1.37E+05	1.17E+05	1.05E+05	9.26E+04	1.04E+05	1.23E+05	1.39E+05	1.53E+05	2.70E+05	7.31E+04	8.57E+04	1.30E+05	6.74E+04	6.48E+04	6.81E+04
Zmjp004852	6	C23H24O13	5,6,3',4'-Tetrahydroxy-3,7-dimethoxyflavone-6-O-glucoside	Flavonoids	Flavones	-	1	8.24E+06	9.37E+06	7.85E+06	4.97E+06	4.25E+06	4.74E+06	4.36E+06	4.11E+06	5.49E+06	2.11E+06	1.94E+06	1.75E+06	1.93E+06	1.68E+06	1.62E+06	2.25E+06	2.42E+06	2.53E+06
Lmyp003599	6	C28H24O15	Kaempferol-3-O-(6''-galloyl)glucoside*	Flavonoids	Flavonols	56317-05-6	3	1.18E+05	1.18E+05	1.49E+05	1.90E+04	2.14E+04	3.13E+04	3.56E+04	4.79E+04	3.52E+04	9.34E+04	4.20E+04	6.29E+04	1.67E+04	2.36E+04	2.12E+04	1.04E+04	1.39E+04	1.76E+04
Lmyp003348	6	C28H24O15	Kaempferol-3-O-(6''-galloyl)galactoside*	Flavonoids	Flavonols	-	3	9.80E+04	1.34E+05	1.70E+05	2.22E+04	2.12E+04	2.18E+04	2.93E+04	4.13E+04	4.49E+04	7.99E+04	4.68E+04	6.05E+04	2.63E+04	3.66E+04	2.42E+04	1.67E+04	1.62E+04	2.43E+04
pmb0608	6	C25H24O14	Chrysoeriol-7-O-(6''-malonyl)glucoside	Flavonoids	Flavones	-	3	4.71E+05	5.24E+05	4.95E+05	4.64E+05	4.16E+05	3.88E+05	4.13E+05	4.92E+05	5.57E+05	2.03E+05	1.83E+05	2.02E+05	3.64E+05	3.67E+05	3.73E+05	3.05E+05	3.22E+05	3.03E+05
Hmcp001636	6	C23H24O13	Limocitrin-7-O-glucoside	Flavonoids	Flavonols	-	2	1.69E+06	1.76E+06	1.92E+06	1.51E+06	1.15E+06	1.23E+06	9.46E+05	8.09E+05	6.39E+05	3.85E+05	2.94E+05	3.24E+05	1.78E+04	3.18E+04	2.33E+04	6.60E+04	4.78E+04	5.65E+04
Lmyp003500	6	C28H24O15	Kaempferol-3-O-(2''-galloyl)galactoside*	Flavonoids	Flavonols	-	3	1.57E+05	1.34E+05	1.58E+05	2.09E+04	2.24E+04	2.84E+04	5.02E+04	3.45E+04	4.77E+04	5.54E+04	4.17E+04	5.03E+04	3.19E+04	2.50E+04	3.35E+04	1.60E+04	1.91E+04	1.62E+04
Zahp008363	7	C19H18O7	5-hydroxyl-3',4',7,8-tetramethoxyl flavone*	Flavonoids	Flavonols	13003-74-2	3	8.59E+04	8.19E+04	8.42E+04	5.91E+04	5.67E+04	5.76E+04	4.73E+04	5.11E+04	4.89E+04	1.60E+04	1.52E+04	1.38E+04	1.12E+05	1.18E+05	1.07E+05	1.13E+04	8.61E+03	8.65E+03
pmp000004	7	C17H14O7	4',5,7-Trihydroxy-3',6-dimethoxyflavone (Jaceosidin)	Flavonoids	Flavones	18085-97-7	3	5.26E+04	4.72E+04	4.63E+04	2.40E+04	2.31E+04	2.05E+04	2.35E+04	2.52E+04	2.99E+04	1.31E+04	1.17E+04	1.15E+04	7.32E+04	7.24E+04	7.62E+04	1.82E+04	1.75E+04	1.59E+04
pmp000013	7	C24H26O12	Eupatilin-7-O-glucoside	Flavonoids	Flavones	-	2	8.37E+05	7.83E+05	8.69E+05	8.62E+05	8.31E+05	8.75E+05	9.12E+05	9.63E+05	8.95E+05	7.90E+05	8.77E+05	8.76E+05	1.42E+06	1.53E+06	1.44E+06	4.08E+05	4.02E+05	3.86E+05
Lmfn002408	7	C56H40O32	Guavin A	Tannins	Tannin	105581-34-8	3	4.49E+04	4.02E+04	3.08E+04	3.89E+04	3.74E+04	4.17E+04	2.78E+04	2.61E+04	3.39E+04	1.09E+04	1.16E+04	8.91E+03	8.15E+04	7.52E+04	8.08E+04	5.21E+03	7.10E+03	5.46E+03
Hmhp007382	7	C19H18O7	Altisin*	Flavonoids	Flavones	-	3	7.54E+04	6.99E+04	7.49E+04	4.90E+04	4.90E+04	4.53E+04	3.78E+04	4.07E+04	4.15E+04	9.97E+03	9.17E+03	1.05E+04	1.02E+05	1.08E+05	9.84E+04	9.73E+03	8.07E+03	7.72E+03
Lmyn001269	7	C27H30O16	Kaempferol-3-O-sophoroside	Flavonoids	Flavonols	19895-95-5	3	2.32E+05	2.16E+05	2.44E+05	1.67E+05	1.77E+05	1.61E+05	1.42E+05	1.47E+05	1.63E+05	8.60E+04	6.98E+04	7.74E+04	3.27E+05	3.54E+05	3.55E+05	1.19E+05	1.50E+05	1.22E+05
pme0001	7	C28H34O15	Hesperetin-7-O-neohesperidoside(Neohesperidin)*	Flavonoids	Flavanones	13241-33-3	3	3.35E+04	3.89E+04	3.17E+04	2.94E+04	2.84E+04	2.91E+04	2.57E+04	2.74E+04	3.87E+04	2.45E+04	2.27E+04	2.26E+04	5.24E+04	3.91E+04	5.13E+04	5.74E+04	1.47E+04	1.18E+04
Lmfn001939	7	C56H40O33	Guavin C	Tannins	Tannin	105581-31-5	3	1.03E+04	1.05E+04	1.20E+04	8.45E+03	8.46E+03	8.46E+03	6.89E+03	6.00E+03	5.96E+03	2.44E+03	5.37E+03	3.91E+03	5.34E+04	7.38E+04	5.26E+04	9.00E+00	9.00E+00	9.00E+00
Wagp009375	7	C19H18O6	3,5,6,7-Tetramethoxyflavone	Flavonoids	Flavones	75413-07-9	3	2.88E+05	3.07E+05	2.84E+05	2.60E+05	2.59E+05	2.39E+05	2.74E+05	2.83E+05	3.38E+05	1.48E+05	1.45E+05	1.69E+05	3.79E+05	3.55E+05	3.58E+05	7.58E+04	6.87E+04	5.55E+04
Hmjp004736	7	C24H22O11	Epigallocatechin-3-O-(3,5-O-dimethyl)gallate	Flavonoids	Flavanols	-	1	8.08E+05	8.57E+05	9.00E+05	4.95E+05	6.82E+05	5.62E+05	6.13E+05	4.86E+05	5.15E+05	5.00E+05	4.16E+05	3.22E+05	1.04E+06	1.04E+06	8.87E+05	1.19E+05	1.27E+05	1.23E+05
Wagp009533	7	C20H20O8	5-Hydroxy-6,7,3',4',5'-Pentamethoxyflavone	Flavonoids	Flavones	29215-55-2	3	2.87E+05	2.88E+05	3.89E+05	3.22E+05	2.87E+05	2.44E+05	2.43E+05	1.96E+05	2.07E+05	5.35E+04	4.18E+04	5.13E+04	2.88E+05	3.08E+05	2.58E+05	9.02E+04	8.56E+04	8.04E+04
Zmhp002734	7	C17H14O8	5,7,2',5'-Tetrahydroxy-8,6'-dimethoxyflavone	Flavonoids	Flavones	-	2	1.31E+05	1.48E+05	1.56E+05	1.94E+05	1.54E+05	1.85E+05	1.96E+05	2.21E+05	1.61E+05	1.42E+05	1.36E+05	1.73E+05	3.35E+05	2.89E+05	3.13E+05	8.53E+04	7.81E+04	7.77E+04
pme1398	8	C21H21O12+	Delphinidin-3-O-glucoside (Mirtillin)	Flavonoids	Anthocyanidins	50986-17-9	2	1.06E+06	9.57E+05	5.75E+05	4.26E+06	4.44E+06	3.78E+06	8.77E+07	8.56E+07	1.03E+08	1.20E+08	2.89E+08	2.86E+08	5.49E+06	5.49E+06	3.98E+06	1.18E+06	1.51E+06	3.20E+05
pme3391	8	C22H23O12+	Petunidin-3-O-glucoside	Flavonoids	Anthocyanidins	6988-81-4	3	2.48E+05	2.32E+05	2.18E+05	2.19E+06	2.39E+06	2.01E+06	5.82E+07	5.65E+07	6.75E+07	1.25E+08	1.52E+08	1.96E+08	2.06E+06	6.89E+05	2.69E+06	3.45E+04	2.12E+04	2.90E+04
pmb0550	8	C21H21O11+	Cyanidin-3-O-glucoside (Kuromanin)	Flavonoids	Anthocyanidins	47705-70-4	1	2.32E+04	1.07E+04	1.12E+04	1.49E+05	1.73E+05	1.45E+05	7.00E+06	6.90E+06	7.38E+06	4.50E+07	3.81E+07	4.31E+07	4.35E+04	5.28E+04	3.63E+04	8.59E+03	9.05E+03	1.40E+03
Lmjp002906	8	C22H22O12	Rhamnetin-3-O-Glucoside*	Flavonoids	Flavonols	27875-34-9	2	2.81E+05	2.94E+05	4.64E+05	4.32E+05	2.70E+05	3.18E+05	3.93E+05	5.98E+05	9.64E+05	2.91E+06	2.29E+06	2.70E+06	7.88E+05	7.83E+05	7.81E+05	2.52E+06	2.11E+06	2.04E+06
MWSHY0174	8	C15H14O6	Epicatechin	Flavonoids	Flavanols	490-46-0	1	1.22E+05	1.04E+05	1.10E+05	1.54E+05	1.35E+05	1.37E+05	3.80E+05	3.50E+05	4.81E+05	2.45E+06	1.85E+06	2.68E+06	3.34E+05	3.49E+05	3.91E+05	6.55E+04	8.23E+04	5.32E+04
Lmzp002365	8	C22H24O11	Hesperetin-7-O-glucoside	Flavonoids	Flavanones	31712-49-9	3	4.28E+05	4.59E+05	4.64E+05	3.89E+05	3.60E+05	3.60E+05	6.98E+05	7.97E+05	7.80E+05	4.09E+06	8.24E+05	2.20E+06	1.88E+06	2.12E+06	1.94E+06	2.78E+06	2.54E+06	2.36E+06
Hmcn001884	8	C21H20O12	6-Hydroxyluteolin 5-glucoside	Flavonoids	Flavones	-	3	4.54E+05	5.41E+05	4.02E+05	2.98E+05	2.94E+05	3.13E+05	4.96E+05	4.60E+05	5.37E+05	5.39E+06	4.72E+06	5.71E+06	1.95E+05	1.70E+05	2.21E+05	5.45E+05	6.17E+05	4.98E+05
Lmtp003677	8	C27H30O17	Quercetin-3-O-sophoroside (Baimaside)	Flavonoids	Flavonols	18609-17-1	3	3.28E+04	3.09E+04	3.41E+04	4.19E+04	4.87E+04	2.24E+04	3.83E+04	3.39E+04	3.53E+04	1.89E+05	1.88E+05	1.52E+05	3.96E+04	4.27E+04	3.74E+04	1.31E+05	1.10E+05	1.07E+05
Hmcp002207	8	C22H22O12	Isorhamnetin-7-O-glucoside (Brassicin)	Flavonoids	Flavonols	6743-96-0	1	6.68E+05	2.65E+05	7.05E+05	3.19E+05	4.71E+05	3.40E+05	5.41E+05	5.49E+05	8.16E+05	2.96E+06	2.94E+06	2.64E+06	9.55E+05	7.70E+05	8.38E+05	2.51E+06	2.07E+06	2.36E+06
pmf0203	8	C22H23O11+	Peonidin-3-O-glucoside	Flavonoids	Anthocyanidins	68795-37-9	3	1.50E+05	1.45E+05	2.38E+05	7.96E+05	7.71E+05	7.64E+05	2.53E+07	2.29E+07	2.79E+07	1.19E+08	1.09E+08	1.09E+08	1.93E+05	1.28E+05	1.32E+05	1.58E+04	1.94E+04	4.30E+03
mws0856	8	C21H20O12	Quercetin-4'-O-glucoside (Spiraeoside)	Flavonoids	Flavonols	20229-56-5	3	5.04E+05	5.41E+05	3.72E+05	2.96E+05	2.63E+05	3.15E+05	4.82E+05	4.64E+05	5.49E+05	6.86E+06	4.84E+06	5.79E+06	2.20E+05	1.96E+05	2.11E+05	6.40E+05	5.08E+05	6.36E+05
mws1094	8	C15H12O6	Aromadendrin (Dihydrokaempferol)	Flavonoids	Flavanonols	480-20-6	3	8.78E+03	1.08E+04	9.46E+03	1.78E+04	1.52E+04	1.98E+04	5.87E+04	6.35E+04	6.23E+04	3.55E+05	2.81E+05	3.40E+05	3.30E+04	2.91E+04	3.40E+04	1.36E+04	1.32E+04	1.25E+04
mws0044	8	C15H12O7	Taxifolin(Dihydroquercetin)	Flavonoids	Flavanonols	480-18-2	3	9.21E+04	1.23E+05	8.84E+04	2.07E+05	2.04E+05	2.43E+05	3.58E+05	4.63E+05	4.20E+05	9.47E+05	7.65E+05	9.58E+05	3.72E+05	3.10E+05	3.56E+05	1.46E+05	1.41E+05	1.21E+05
Smgp004575	8	C21H20O12	Quercetin-5-O-¦Â-D-glucoside*	Flavonoids	Flavonols	-	2	3.66E+06	3.36E+06	4.37E+06	2.47E+06	2.28E+06	3.20E+06	5.54E+06	5.31E+06	4.46E+06	2.83E+07	2.32E+07	3.05E+07	1.32E+06	7.78E+05	1.30E+06	5.04E+06	5.49E+06	4.41E+06
Lmlp003531	8	C21H20O11	Luteolin-3'-O-glucoside*	Flavonoids	Flavones	-	3	2.17E+06	2.32E+06	2.53E+06	2.16E+06	1.56E+06	1.82E+06	2.76E+06	3.12E+06	2.45E+06	1.53E+07	1.17E+07	1.55E+07	1.50E+06	1.30E+06	9.87E+05	1.64E+07	1.20E+07	1.12E+07
pme0434	8	C30H26O12	Procyanidin B2	Tannins	Proanthocyanidins	29106-49-8	3	7.44E+03	6.38E+03	5.67E+03	6.48E+03	6.26E+03	4.93E+03	8.48E+03	7.31E+03	7.94E+03	6.59E+04	4.59E+04	6.44E+04	2.80E+04	2.11E+04	2.40E+04	7.14E+03	8.12E+03	7.94E+03
mws0057	8	C21H22O11	Eriodictyol-7-O-glucoside	Flavonoids	Flavanones	38965-51-4	3	7.40E+04	7.54E+04	7.36E+04	8.30E+04	7.15E+04	8.38E+04	9.61E+04	1.24E+05	1.03E+05	1.86E+05	4.46E+05	3.95E+05	8.17E+04	7.83E+04	6.72E+04	1.59E+05	1.66E+05	1.72E+05
Hmgp002036	8	C22H22O12	Nepetin-7-O-glucoside(Nepitrin)*	Flavonoids	Flavones	569-90-4	2	4.33E+05	1.34E+05	4.69E+05	2.94E+05	3.77E+05	2.49E+05	4.44E+05	3.80E+05	5.65E+05	2.45E+06	1.82E+06	2.32E+06	5.35E+05	6.27E+05	6.10E+05	2.67E+06	2.42E+06	1.96E+06
MWSHY0046	8	C21H20O12	Quercetin-3-O-glucoside (Isoquercitrin)*	Flavonoids	Flavonols	482-35-9	2	5.20E+06	4.59E+06	4.29E+06	3.77E+06	4.26E+06	4.12E+06	6.48E+06	3.82E+06	7.25E+06	3.09E+07	2.37E+07	2.47E+07	7.72E+05	7.56E+05	6.34E+05	4.29E+06	6.53E+06	6.32E+06
pmn001583	8	C27H30O16	Quercetin-3-O-robinobioside	Flavonoids	Flavonols	52525-35-6	3	6.99E+03	5.00E+03	7.50E+03	8.10E+03	7.95E+03	5.23E+03	7.73E+03	5.67E+03	5.18E+03	1.27E+04	1.57E+04	1.31E+04	8.52E+03	9.97E+03	5.40E+03	1.64E+04	1.50E+04	1.13E+04
mws0049	9	C15H14O7	Gallocatechin	Flavonoids	Flavanols	970-73-0	1	2.61E+06	2.41E+06	2.50E+06	2.59E+06	2.11E+06	2.24E+06	2.16E+06	1.88E+06	2.00E+06	1.04E+06	9.02E+05	8.42E+05	9.89E+06	8.60E+06	8.14E+06	3.47E+06	3.36E+06	3.34E+06
NK10256198	9	C15H10O6	3,5,7,2'-Tetrahydroxyflavone; Datiscetin	Flavonoids	Flavones	480-15-9	3	9.00E+00	9.00E+00	9.00E+00	5.87E+03	6.12E+03	4.52E+03	3.86E+03	4.57E+03	4.23E+03	4.79E+03	4.26E+03	4.51E+03	3.33E+04	2.58E+04	3.08E+04	1.49E+03	5.02E+03	9.35E+02
mws2220	9	C22H18O11	Gallocatechin 3-O-gallate	Flavonoids	Flavanols	5127-64-0	1	2.89E+07	3.14E+07	2.85E+07	2.63E+07	2.60E+07	2.71E+07	2.46E+07	2.78E+07	2.99E+07	2.37E+07	1.68E+07	2.11E+07	5.16E+07	6.46E+07	5.94E+07	4.07E+07	4.08E+07	3.83E+07
mws0058	9	C16H12O6	Diosmetin (5,7,3'-Trihydroxy-4'-methoxyflavone)	Flavonoids	Flavones	520-34-3	3	1.25E+04	1.29E+04	9.74E+03	1.21E+04	1.18E+04	1.26E+04	9.45E+03	1.09E+04	1.02E+04	6.71E+03	5.48E+03	6.61E+03	2.44E+05	2.13E+05	2.28E+05	1.02E+05	1.02E+05	9.56E+04
HJN087	9	C21H22O10	Naringenin-4'-O-glucoside	Flavonoids	Flavanones	-	2	1.64E+05	2.01E+05	1.45E+05	2.57E+05	1.76E+05	2.06E+05	2.77E+05	6.11E+05	2.97E+05	8.51E+05	6.13E+05	7.47E+05	5.38E+06	4.68E+06	5.40E+06	1.42E+06	1.61E+06	1.38E+06
Lmfn001158	9	C20H20O13	Ginnalin A (2,6-Di-O-Galloyl-1,5-Anhydro-D-Glucitol)	Tannins	Tannin	-	3	1.05E+06	1.14E+06	1.15E+06	1.26E+06	1.13E+06	1.35E+06	1.03E+06	1.34E+06	9.70E+05	3.92E+05	4.64E+05	5.12E+05	1.59E+06	1.23E+06	1.60E+06	1.31E+06	1.26E+06	1.34E+06
Cmhn001611	9	C41H28O26	Casuarictin	Tannins	Tannin	79786-00-8	1	1.44E+05	1.44E+05	1.09E+05	2.25E+05	2.16E+05	2.18E+05	1.71E+05	2.06E+05	1.34E+05	8.61E+04	8.55E+04	9.97E+04	1.01E+06	9.59E+05	1.06E+06	5.92E+05	5.46E+05	5.28E+05
Lmzp004885	9	C17H14O7	Tricin (5,7,4'-Trihydroxy-3',5'-dimethoxyflavone)	Flavonoids	Flavones	520-32-1	3	8.75E+03	9.21E+03	1.13E+04	9.55E+03	9.32E+03	1.31E+04	7.20E+03	6.75E+03	8.90E+03	2.73E+03	3.26E+03	3.08E+03	1.15E+05	1.12E+05	1.02E+05	1.00E+05	7.39E+04	9.45E+04
mws0066	9	C16H12O7	Isorhamnetin; 3'-Methoxy-3,4',5,7-Tetrahydroxyflavone	Flavonoids	Flavonols	480-19-3	2	4.83E+03	5.10E+03	4.01E+03	6.69E+03	5.77E+03	7.12E+03	3.99E+03	4.69E+03	4.30E+03	7.38E+03	6.70E+03	6.85E+03	1.58E+05	1.33E+05	1.45E+05	1.05E+05	1.14E+05	1.05E+05
Wbtn004362	9	C18H16O10	1,3,6,7-tetrahydroxy-2-(3,4,5-trihydroxyoxan-2-yl)xanthen-9-one	Flavonoids	Other Flavonoids	-	3	2.95E+05	3.65E+05	2.85E+05	3.82E+05	3.85E+05	3.15E+05	1.71E+05	2.13E+05	2.46E+05	1.13E+05	7.02E+04	1.02E+05	1.81E+06	1.47E+06	1.84E+06	8.47E+05	1.09E+06	8.59E+05
mws1329	9	C21H20O12	Quercetin-7-O-glucoside	Flavonoids	Flavonols	491-50-9	3	4.79E+05	4.35E+05	4.36E+05	9.75E+05	1.09E+06	5.85E+05	5.07E+05	6.61E+05	5.60E+05	4.58E+05	2.56E+05	4.17E+05	2.56E+06	2.32E+06	2.93E+06	2.31E+06	2.22E+06	1.91E+06
mws0034	9	C22H18O11	Epigallocatechin-3-gallate	Flavonoids	Flavanols	989-51-5	1	2.26E+07	2.66E+07	2.31E+07	2.23E+07	2.16E+07	2.26E+07	2.22E+07	2.25E+07	2.23E+07	1.60E+07	1.33E+07	1.64E+07	6.40E+07	5.52E+07	6.18E+07	3.52E+07	3.57E+07	3.21E+07
Lmtn002796	9	C21H22O11	Aromadendrin-7-O-glucoside	Flavonoids	Flavanonols	28189-90-4	1	3.21E+05	3.83E+05	3.53E+05	3.72E+05	4.27E+05	4.25E+05	4.48E+05	4.22E+05	4.99E+05	9.53E+05	8.88E+05	1.07E+06	2.61E+06	2.06E+06	2.33E+06	1.93E+06	2.13E+06	1.57E+06
Lmqn004838	9	C15H8O8	3-O-Methylellagic acid	Tannins	Tannin	-	1	3.01E+06	3.17E+06	2.74E+06	3.48E+06	3.00E+06	3.73E+06	2.69E+06	3.45E+06	3.05E+06	1.15E+06	9.89E+05	1.30E+06	5.54E+06	4.21E+06	5.04E+06	4.34E+06	3.96E+06	3.65E+06
Xmgp006913	9	C20H20O5	2,4,2',4'-tetrahydroxy-3'-prenylchalcone	Flavonoids	Chalcones	-	3	4.86E+04	4.40E+04	6.03E+04	3.80E+04	3.63E+04	3.70E+04	5.00E+04	5.06E+04	5.71E+04	2.68E+04	2.09E+04	3.14E+04	1.73E+05	2.14E+05	1.75E+05	8.30E+04	6.41E+04	4.38E+04
MWSHY0167	9	C15H14O6	Catechin	Flavonoids	Flavanols	154-23-4	1	1.47E+06	1.38E+06	1.58E+06	1.22E+06	1.16E+06	1.26E+06	1.10E+06	1.17E+06	1.03E+06	1.30E+06	1.10E+06	1.21E+06	6.14E+06	6.40E+06	5.12E+06	1.50E+06	1.36E+06	1.16E+06
Zayp003385	9	C28H24O17	Myricetin-3-O-(6''-galloyl)glucoside	Flavonoids	Flavonols	-	3	1.18E+05	1.11E+05	1.11E+05	2.64E+04	2.31E+04	1.91E+04	3.15E+04	2.97E+04	5.40E+04	4.12E+04	4.00E+04	4.64E+04	3.47E+05	3.18E+05	3.64E+05	1.00E+05	6.75E+04	8.17E+04
Lmsn001955	9	C41H28O26	Casuarinin	Tannins	Tannin	79786-01-9	2	1.41E+04	2.11E+04	7.06E+04	7.40E+04	1.04E+05	1.16E+05	7.49E+04	2.12E+04	4.39E+04	1.08E+04	1.28E+04	4.92E+04	2.93E+05	2.28E+05	2.70E+05	1.39E+05	1.51E+05	1.38E+05
HJN090	9	C21H22O10	Butin-7-O-glucoside	Flavonoids	Flavanones	-	1	1.30E+05	1.52E+05	1.35E+05	1.76E+05	1.67E+05	1.63E+05	3.10E+05	3.32E+05	3.09E+05	8.74E+05	6.62E+05	7.80E+05	5.67E+06	4.87E+06	5.08E+06	1.36E+06	1.43E+06	1.30E+06
Lmjp004941	9	C16H12O6	3,5,4'-Trihydroxy-7-methoxyflavone (Rhamnocitrin)	Flavonoids	Flavonols	569-92-6	3	1.51E+04	1.74E+04	1.63E+04	1.46E+04	1.39E+04	1.24E+04	1.01E+04	9.36E+03	1.30E+04	1.07E+04	8.13E+03	1.02E+04	2.01E+05	2.05E+05	2.02E+05	1.39E+05	1.10E+05	1.17E+05
Lmsn003297	9	C21H22O11	3,4,2',4',6'-Pentahydroxychalcone-4'-O-glucoside	Flavonoids	Chalcones	-	2	3.14E+05	3.55E+05	2.61E+05	3.78E+05	3.56E+05	4.03E+05	3.87E+05	3.77E+05	4.37E+05	8.29E+05	6.62E+05	9.31E+05	2.06E+06	1.74E+06	2.08E+06	1.67E+06	1.68E+06	1.61E+06
mws0355	9	C22H18O10	Catechin gallate	Flavonoids	Flavanols	130405-40-2	2	4.86E+05	5.63E+05	4.93E+05	4.38E+05	4.37E+05	4.98E+05	4.71E+05	5.52E+05	5.47E+05	1.58E+06	1.21E+06	1.55E+06	3.18E+06	3.25E+06	3.40E+06	4.13E+05	4.62E+05	4.27E+05
pme0088	9	C15H10O6	Luteolin (5,7,3',4'-Tetrahydroxyflavone)	Flavonoids	Flavones	491-70-3	3	6.45E+03	6.98E+03	5.21E+03	6.52E+03	5.51E+03	5.93E+03	4.71E+03	7.10E+03	5.56E+03	5.76E+03	4.24E+03	4.78E+03	1.08E+05	1.10E+05	9.85E+04	3.14E+04	3.49E+04	4.09E+04
MWSHY0199	9	C28H24O16	Quercetin-3-O-(6''-O-galloyl)galactoside	Flavonoids	Flavonols	53171-28-1	3	8.16E+04	7.69E+04	8.40E+04	7.69E+04	5.33E+04	5.57E+04	6.87E+04	6.43E+04	4.83E+04	4.50E+04	6.13E+04	4.47E+04	1.38E+05	1.43E+05	1.06E+05	4.95E+04	7.79E+04	7.11E+04
mws0836	9	C30H26O12	Procyanidin B1	Tannins	Proanthocyanidins	20315-25-7	3	1.20E+04	1.16E+04	1.28E+04	1.07E+04	1.06E+04	1.41E+04	1.34E+04	1.46E+04	1.60E+04	1.58E+04	1.13E+04	1.41E+04	5.66E+04	5.87E+04	5.47E+04	5.96E+03	7.01E+03	6.23E+03
mws1397	9	C22H18O10	Epicatechin gallate	Flavonoids	Flavanols	1257-08-5	1	5.00E+05	5.60E+05	4.51E+05	4.55E+05	3.77E+05	4.49E+05	4.64E+05	5.37E+05	5.20E+05	1.41E+06	1.14E+06	1.44E+06	3.56E+06	3.05E+06	3.30E+06	4.05E+05	4.85E+05	4.34E+05
pme1598	9	C22H24O11	Hesperetin-5-O-glucoside	Flavonoids	Flavanones	69651-80-5	3	6.95E+05	6.52E+05	5.47E+05	6.82E+05	5.80E+05	7.58E+05	6.79E+05	8.08E+05	8.07E+05	8.02E+05	5.51E+05	6.93E+05	3.52E+06	3.19E+06	3.24E+06	2.10E+06	2.94E+06	2.06E+06
Wmyp000205	9	C27H22O18	Strictinin*	Tannins	Tannin	517-46-4	2	2.10E+05	2.57E+05	2.41E+05	2.63E+05	2.33E+05	2.36E+05	2.26E+05	2.23E+05	2.06E+05	5.56E+04	7.27E+04	6.47E+04	4.86E+05	4.28E+05	4.46E+05	4.52E+05	4.07E+05	3.61E+05
pme0436	9	C30H26O12	Procyanidin B3	Tannins	Proanthocyanidins	23567-23-9	3	1.47E+04	1.60E+04	1.40E+04	1.89E+04	1.61E+04	1.41E+04	1.74E+04	1.77E+04	1.74E+04	1.95E+04	1.24E+04	2.06E+04	7.43E+04	7.68E+04	7.84E+04	7.94E+03	6.18E+03	7.39E+03
mws0072	9	C21H20O10	Apigenin-5-O-glucoside	Flavonoids	Flavones	28757-27-9	3	1.20E+05	7.02E+04	1.20E+05	7.52E+04	9.00E+04	5.61E+04	8.30E+04	8.35E+04	6.38E+04	1.17E+05	6.27E+04	1.75E+05	4.22E+05	5.68E+05	5.19E+05	3.40E+05	2.59E+05	3.02E+05
